# Supplementary material for: SOX1 acts as a tumor hypnotist rendering nasopharyngeal carcinoma cells refractory to chemotherapy
Source: Cell Death Discov. 2023 Jun 27;9:194. doi: 10.1038/s41420-023-01479-x (PMC10300072; doi:10.1038/s41420-023-01479-x)
Supplement: Supplementary file 9 — Supplementary Table S2 [file 41420_2023_1479_MOESM9_ESM.xls]

## Sheet: Sheet1
Table S1. Relationship between the "New Neoplasm Event Post Initial Therapy Indicator" and the expression of SOX1 in the TCGA database
Study ID	Sample Id	New Neoplasm Event Post Initial Therapy Indicator	SOX1: mRNA Expression, RSEM	SOX1 expression (log2 transform)	Group
hnsc_tcga_pan_can_atlas_2018	TCGA-CV-6961-01	No	355.537	8.47791	High
hnsc_tcga_pan_can_atlas_2018	TCGA-CV-7235-01	No	228.04	7.83946	High
hnsc_tcga_pan_can_atlas_2018	TCGA-D6-6515-01	Yes	215.593	7.75884	High
hnsc_tcga_pan_can_atlas_2018	TCGA-T2-A6WZ-01	Yes	197.089	7.63	High
hnsc_tcga_pan_can_atlas_2018	TCGA-WA-A7GZ-01	No	172.354	7.43758	High
hnsc_tcga_pan_can_atlas_2018	TCGA-CV-6441-01	Yes	167.337	7.39521	High
hnsc_tcga_pan_can_atlas_2018	TCGA-CV-6936-01	Yes	166.628	7.38912	High
hnsc_tcga_pan_can_atlas_2018	TCGA-CR-7389-01	No	158.292	7.31553	High
hnsc_tcga_pan_can_atlas_2018	TCGA-CQ-A4CI-01	No	151.048	7.24838	High
hnsc_tcga_pan_can_atlas_2018	TCGA-HD-A633-01	Yes	125.312	6.98085	High
hnsc_tcga_pan_can_atlas_2018	TCGA-CR-7398-01	No	116.613	6.8779	High
hnsc_tcga_pan_can_atlas_2018	TCGA-QK-A8Z7-01	No	113.619	6.8407	High
hnsc_tcga_pan_can_atlas_2018	TCGA-CN-A49B-01	No	108.991	6.78124	High
hnsc_tcga_pan_can_atlas_2018	TCGA-BB-7866-01	No	107.19	6.75742	High
hnsc_tcga_pan_can_atlas_2018	TCGA-CR-7395-01	No	103.249	6.70389	High
hnsc_tcga_pan_can_atlas_2018	TCGA-HD-8224-01	Yes	102.186	6.6891	High
hnsc_tcga_pan_can_atlas_2018	TCGA-CN-4728-01	No	98.0302	6.6298	High
hnsc_tcga_pan_can_atlas_2018	TCGA-CX-7086-01	No	97.925	6.62826	High
hnsc_tcga_pan_can_atlas_2018	TCGA-CV-6950-01	Yes	94.8946	6.58338	High
hnsc_tcga_pan_can_atlas_2018	TCGA-BA-A4IH-01	No	93.6847	6.56506	High
hnsc_tcga_pan_can_atlas_2018	TCGA-CV-6959-01	Yes	93.511	6.56241	High
hnsc_tcga_pan_can_atlas_2018	TCGA-BA-A6DE-01	No	89.4113	6.49843	High
hnsc_tcga_pan_can_atlas_2018	TCGA-CN-5374-01	Yes	86.8073	6.45627	High
hnsc_tcga_pan_can_atlas_2018	TCGA-BA-4078-01	Yes	84.8422	6.42362	High
hnsc_tcga_pan_can_atlas_2018	TCGA-CV-7104-01	No	82.774	6.38843	High
hnsc_tcga_pan_can_atlas_2018	TCGA-HD-7753-01	No	80.7601	6.35333	High
hnsc_tcga_pan_can_atlas_2018	TCGA-QK-A64Z-01	Yes	80.6603	6.35156	High
hnsc_tcga_pan_can_atlas_2018	TCGA-HD-8635-01	No	80.4393	6.34765	High
hnsc_tcga_pan_can_atlas_2018	TCGA-CR-6487-01	No	77.0855	6.28698	High
hnsc_tcga_pan_can_atlas_2018	TCGA-CQ-7068-01	Yes	74.8862	6.24577	High
hnsc_tcga_pan_can_atlas_2018	TCGA-CQ-6222-01	No	73.903	6.22695	High
hnsc_tcga_pan_can_atlas_2018	TCGA-P3-A5Q6-01	Yes	72.0632	6.19107	High
hnsc_tcga_pan_can_atlas_2018	TCGA-CR-7373-01	No	69.7566	6.14479	High
hnsc_tcga_pan_can_atlas_2018	TCGA-F7-A623-01	No	67.5478	6.09904	High
hnsc_tcga_pan_can_atlas_2018	TCGA-CR-6482-01	No	67.3813	6.09553	High
hnsc_tcga_pan_can_atlas_2018	TCGA-CQ-6224-01	No	66.9132	6.08562	High
hnsc_tcga_pan_can_atlas_2018	TCGA-D6-6825-01	No	66.693	6.08093	High
hnsc_tcga_pan_can_atlas_2018	TCGA-BA-A4IF-01	Yes	66.4172	6.07504	High
hnsc_tcga_pan_can_atlas_2018	TCGA-CV-5439-01	Yes	65.8936	6.0638	High
hnsc_tcga_pan_can_atlas_2018	TCGA-F7-A50G-01	No	63.0182	6.00041	High
hnsc_tcga_pan_can_atlas_2018	TCGA-MT-A67F-01	No	61.5982	5.96805	High
hnsc_tcga_pan_can_atlas_2018	TCGA-D6-6517-01	No	60.5102	5.94275	High
hnsc_tcga_pan_can_atlas_2018	TCGA-CV-7418-01	Yes	58.4726	5.89415	High
hnsc_tcga_pan_can_atlas_2018	TCGA-C9-A480-01	No	58.3323	5.89075	High
hnsc_tcga_pan_can_atlas_2018	TCGA-BA-6868-01	Yes	57.8928	5.88002	High
hnsc_tcga_pan_can_atlas_2018	TCGA-CN-4741-01	Yes	57.2988	5.86539	High
hnsc_tcga_pan_can_atlas_2018	TCGA-CN-5361-01	Yes	55.9965	5.8328	High
hnsc_tcga_pan_can_atlas_2018	TCGA-D6-6516-01	No	55.5758	5.82211	High
hnsc_tcga_pan_can_atlas_2018	TCGA-IQ-A61E-01	No	52.7991	5.74951	High
hnsc_tcga_pan_can_atlas_2018	TCGA-P3-A6T4-01	No	50.1851	5.67765	High
hnsc_tcga_pan_can_atlas_2018	TCGA-BB-7871-01	Yes	50.1228	5.67589	High
hnsc_tcga_pan_can_atlas_2018	TCGA-CN-4734-01	No	49.9826	5.67193	High
hnsc_tcga_pan_can_atlas_2018	TCGA-CN-6020-01	No	49.9343	5.67057	High
hnsc_tcga_pan_can_atlas_2018	TCGA-D6-8568-01	No	49.8034	5.66685	High
hnsc_tcga_pan_can_atlas_2018	TCGA-CV-5430-01	Yes	48.2487	5.62201	High
hnsc_tcga_pan_can_atlas_2018	TCGA-CQ-A4CA-01	No	47.476	5.5992	High
hnsc_tcga_pan_can_atlas_2018	TCGA-CN-6989-01	Yes	47.3278	5.59478	High
hnsc_tcga_pan_can_atlas_2018	TCGA-CV-A460-01	Yes	46.0108	5.55492	High
hnsc_tcga_pan_can_atlas_2018	TCGA-CN-5364-01	No	45.0028	5.52365	High
hnsc_tcga_pan_can_atlas_2018	TCGA-CN-5363-01	Yes	44.76	5.51602	High
hnsc_tcga_pan_can_atlas_2018	TCGA-T3-A92N-01	Yes	44.6137	5.5114	High
hnsc_tcga_pan_can_atlas_2018	TCGA-D6-8569-01	No	44.4178	5.50519	High
hnsc_tcga_pan_can_atlas_2018	TCGA-CV-6952-01	No	44.3515	5.50308	High
hnsc_tcga_pan_can_atlas_2018	TCGA-CV-6942-01	No	43.5459	5.47722	High
hnsc_tcga_pan_can_atlas_2018	TCGA-CV-6956-01	No	43.0644	5.46154	High
hnsc_tcga_pan_can_atlas_2018	TCGA-CV-A6JY-01	No	42.9752	5.45862	High
hnsc_tcga_pan_can_atlas_2018	TCGA-BB-7862-01	No	42.522	5.44367	High
hnsc_tcga_pan_can_atlas_2018	TCGA-CN-4739-01	Yes	42.2248	5.43379	High
hnsc_tcga_pan_can_atlas_2018	TCGA-CV-6940-01	No	41.4053	5.40617	High
hnsc_tcga_pan_can_atlas_2018	TCGA-CN-4725-01	No	39.1459	5.32718	High
hnsc_tcga_pan_can_atlas_2018	TCGA-CV-7434-01	No	38.904	5.31846	High
hnsc_tcga_pan_can_atlas_2018	TCGA-CR-7371-01	No	38.4068	5.30037	High
hnsc_tcga_pan_can_atlas_2018	TCGA-UF-A7JS-01	Yes	37.3692	5.26188	High
hnsc_tcga_pan_can_atlas_2018	TCGA-CV-7238-01	No	36.1055	5.21356	High
hnsc_tcga_pan_can_atlas_2018	TCGA-CQ-5333-01	Yes	36.079	5.21253	High
hnsc_tcga_pan_can_atlas_2018	TCGA-CN-5366-01	Yes	35.4736	5.18878	High
hnsc_tcga_pan_can_atlas_2018	TCGA-BA-4074-01	Yes	35.4551	5.18805	High
hnsc_tcga_pan_can_atlas_2018	TCGA-BA-4076-01	Yes	34.632	5.1551	High
hnsc_tcga_pan_can_atlas_2018	TCGA-CV-A6JZ-01	Yes	34.191	5.13713	High
hnsc_tcga_pan_can_atlas_2018	TCGA-CR-7404-01	Yes	33.547	5.11049	High
hnsc_tcga_pan_can_atlas_2018	TCGA-P3-A6T5-01	Yes	33.3758	5.10332	High
hnsc_tcga_pan_can_atlas_2018	TCGA-CR-7368-01	No	32.6663	5.07323	High
hnsc_tcga_pan_can_atlas_2018	TCGA-CV-6433-01	No	32.4052	5.062	High
hnsc_tcga_pan_can_atlas_2018	TCGA-CX-A4AQ-01	No	30.7856	4.9903	High
hnsc_tcga_pan_can_atlas_2018	TCGA-CN-5358-01	Yes	30.6383	4.9836	High
hnsc_tcga_pan_can_atlas_2018	TCGA-D6-A6ES-01	No	30.4149	4.97338	High
hnsc_tcga_pan_can_atlas_2018	TCGA-CR-6471-01	Yes	30.0781	4.95783	High
hnsc_tcga_pan_can_atlas_2018	TCGA-CR-7388-01	Yes	30.0575	4.95687	High
hnsc_tcga_pan_can_atlas_2018	TCGA-CV-6954-01	No	29.8359	4.94654	High
hnsc_tcga_pan_can_atlas_2018	TCGA-MZ-A7D7-01	Yes	29.0698	4.91024	High
hnsc_tcga_pan_can_atlas_2018	TCGA-F7-8489-01	No	27.2028	4.81777	High
hnsc_tcga_pan_can_atlas_2018	TCGA-P3-A5QA-01	No	26.7188	4.79279	High
hnsc_tcga_pan_can_atlas_2018	TCGA-CV-5436-01	No	26.7137	4.79253	High
hnsc_tcga_pan_can_atlas_2018	TCGA-BA-5556-01	No	26.3158	4.77166	High
hnsc_tcga_pan_can_atlas_2018	TCGA-CN-6013-01	No	25.5766	4.73208	High
hnsc_tcga_pan_can_atlas_2018	TCGA-CV-A6JT-01	No	24.77	4.68762	High
hnsc_tcga_pan_can_atlas_2018	TCGA-CN-6996-01	Yes	24.4985	4.67234	High
hnsc_tcga_pan_can_atlas_2018	TCGA-F7-A61S-01	Yes	24.3301	4.66278	High
hnsc_tcga_pan_can_atlas_2018	TCGA-CN-6010-01	No	24.3277	4.66264	High
hnsc_tcga_pan_can_atlas_2018	TCGA-CR-7369-01	No	23.9911	4.64334	High
hnsc_tcga_pan_can_atlas_2018	TCGA-DQ-7588-01	Yes	23.7213	4.62768	High
hnsc_tcga_pan_can_atlas_2018	TCGA-CR-7377-01	No	23.1047	4.59124	High
hnsc_tcga_pan_can_atlas_2018	TCGA-P3-A5QF-01	Yes	22.3776	4.54705	High
hnsc_tcga_pan_can_atlas_2018	TCGA-UF-A71B-01	No	22.2001	4.53606	High
hnsc_tcga_pan_can_atlas_2018	TCGA-CV-7255-01	No	22.0979	4.52969	High
hnsc_tcga_pan_can_atlas_2018	TCGA-CQ-6223-01	No	21.9899	4.52293	High
hnsc_tcga_pan_can_atlas_2018	TCGA-CV-5444-01	No	21.5	4.49185	High
hnsc_tcga_pan_can_atlas_2018	TCGA-CV-A45V-01	No	21.412	4.4862	High
hnsc_tcga_pan_can_atlas_2018	TCGA-KU-A66S-01	Yes	20.5014	4.42636	High
hnsc_tcga_pan_can_atlas_2018	TCGA-H7-8502-01	No	20.2532	4.40961	High
hnsc_tcga_pan_can_atlas_2018	TCGA-BA-A6DB-01	Yes	19.6135	4.36552	High
hnsc_tcga_pan_can_atlas_2018	TCGA-CV-A464-01	Yes	19.5167	4.35873	Low
hnsc_tcga_pan_can_atlas_2018	TCGA-CN-6994-01	No	19.1809	4.33492	Low
hnsc_tcga_pan_can_atlas_2018	TCGA-BB-4224-01	Yes	18.3234	4.27228	Low
hnsc_tcga_pan_can_atlas_2018	TCGA-CR-7367-01	No	18.2508	4.26685	Low
hnsc_tcga_pan_can_atlas_2018	TCGA-CN-4731-01	No	18.0639	4.25277	Low
hnsc_tcga_pan_can_atlas_2018	TCGA-F7-A61W-01	No	17.9179	4.24168	Low
hnsc_tcga_pan_can_atlas_2018	TCGA-CN-5356-01	No	17.7721	4.23052	Low
hnsc_tcga_pan_can_atlas_2018	TCGA-CN-5369-01	No	17.5732	4.21515	Low
hnsc_tcga_pan_can_atlas_2018	TCGA-CV-A45T-01	No	17.1506	4.18195	Low
hnsc_tcga_pan_can_atlas_2018	TCGA-WA-A7H4-01	No	16.8269	4.15598	Low
hnsc_tcga_pan_can_atlas_2018	TCGA-CN-5360-01	No	16.7363	4.14863	Low
hnsc_tcga_pan_can_atlas_2018	TCGA-KU-A6H7-01	No	16.2025	4.10455	Low
hnsc_tcga_pan_can_atlas_2018	TCGA-CV-A465-01	No	15.9876	4.08641	Low
hnsc_tcga_pan_can_atlas_2018	TCGA-T2-A6X2-01	No	15.8784	4.07711	Low
hnsc_tcga_pan_can_atlas_2018	TCGA-CQ-5334-01	Yes	15.5665	4.0502	Low
hnsc_tcga_pan_can_atlas_2018	TCGA-D6-6827-01	No	15.5588	4.04953	Low
hnsc_tcga_pan_can_atlas_2018	TCGA-CV-7099-01	No	15.3667	4.03269	Low
hnsc_tcga_pan_can_atlas_2018	TCGA-CV-A463-01	No	15.0418	4.00376	Low
hnsc_tcga_pan_can_atlas_2018	TCGA-CQ-6219-01	Yes	15.0249	4.00224	Low
hnsc_tcga_pan_can_atlas_2018	TCGA-CV-5431-01	No	14.9254	3.99326	Low
hnsc_tcga_pan_can_atlas_2018	TCGA-CQ-7071-01	No	14.4928	3.95353	Low
hnsc_tcga_pan_can_atlas_2018	TCGA-UF-A7JC-01	No	14.3678	3.94184	Low
hnsc_tcga_pan_can_atlas_2018	TCGA-H7-A6C4-01	Yes	14.2222	3.9281	Low
hnsc_tcga_pan_can_atlas_2018	TCGA-CN-5373-01	No	13.8889	3.89617	Low
hnsc_tcga_pan_can_atlas_2018	TCGA-CR-6492-01	No	13.3909	3.84708	Low
hnsc_tcga_pan_can_atlas_2018	TCGA-HD-A4C1-01	No	13.1478	3.82251	Low
hnsc_tcga_pan_can_atlas_2018	TCGA-CN-6018-01	No	13.042	3.81168	Low
hnsc_tcga_pan_can_atlas_2018	TCGA-HD-8634-01	No	13.0332	3.81077	Low
hnsc_tcga_pan_can_atlas_2018	TCGA-CN-4740-01	No	12.569	3.76224	Low
hnsc_tcga_pan_can_atlas_2018	TCGA-DQ-5624-01	No	12.5362	3.75875	Low
hnsc_tcga_pan_can_atlas_2018	TCGA-CQ-5325-01	Yes	12.4863	3.75342	Low
hnsc_tcga_pan_can_atlas_2018	TCGA-CR-7376-01	No	12.4264	3.747	Low
hnsc_tcga_pan_can_atlas_2018	TCGA-CR-6488-01	No	12.2445	3.72732	Low
hnsc_tcga_pan_can_atlas_2018	TCGA-CQ-6229-01	No	11.4039	3.63272	Low
hnsc_tcga_pan_can_atlas_2018	TCGA-BA-5558-01	No	11.3544	3.62695	Low
hnsc_tcga_pan_can_atlas_2018	TCGA-CR-6491-01	Yes	11.1881	3.6074	Low
hnsc_tcga_pan_can_atlas_2018	TCGA-T2-A6X0-01	No	10.9813	3.58271	Low
hnsc_tcga_pan_can_atlas_2018	TCGA-CV-5435-01	Yes	10.565	3.53169	Low
hnsc_tcga_pan_can_atlas_2018	TCGA-CV-7413-01	No	10.5402	3.5286	Low
hnsc_tcga_pan_can_atlas_2018	TCGA-CQ-A4CE-01	No	10.2564	3.49267	Low
hnsc_tcga_pan_can_atlas_2018	TCGA-CV-A45R-01	No	10.1059	3.47325	Low
hnsc_tcga_pan_can_atlas_2018	TCGA-CV-A6JN-01	No	10	3.45943	Low
hnsc_tcga_pan_can_atlas_2018	TCGA-CQ-7063-01	No	9.8623	3.44126	Low
hnsc_tcga_pan_can_atlas_2018	TCGA-CN-4737-01	No	9.0457	3.32851	Low
hnsc_tcga_pan_can_atlas_2018	TCGA-CV-A45O-01	No	9.0023	3.32226	Low
hnsc_tcga_pan_can_atlas_2018	TCGA-CV-A45X-01	No	8.9888	3.32031	Low
hnsc_tcga_pan_can_atlas_2018	TCGA-CV-5434-01	Yes	8.8646	3.30226	Low
hnsc_tcga_pan_can_atlas_2018	TCGA-CR-7401-01	No	8.8353	3.29797	Low
hnsc_tcga_pan_can_atlas_2018	TCGA-CQ-6220-01	No	8.5941	3.26215	Low
hnsc_tcga_pan_can_atlas_2018	TCGA-CN-A6V6-01	No	8.3027	3.21765	Low
hnsc_tcga_pan_can_atlas_2018	TCGA-UF-A7JA-01	No	7.3333	3.05889	Low
hnsc_tcga_pan_can_atlas_2018	TCGA-CV-A468-01	No	7.0768	3.01378	Low
hnsc_tcga_pan_can_atlas_2018	TCGA-UF-A7JO-01	Yes	6.0018	2.80773	Low
hnsc_tcga_pan_can_atlas_2018	TCGA-CN-6023-01	No	5.66	2.73552	Low
hnsc_tcga_pan_can_atlas_2018	TCGA-CN-A63T-01	No	5.5459	2.71059	Low
hnsc_tcga_pan_can_atlas_2018	TCGA-D6-A6EP-01	No	5.5134	2.70341	Low
hnsc_tcga_pan_can_atlas_2018	TCGA-CV-A6JD-01	No	5.2516	2.64423	Low
hnsc_tcga_pan_can_atlas_2018	TCGA-CN-6017-01	No	5.1921	2.63043	Low
hnsc_tcga_pan_can_atlas_2018	TCGA-CV-7435-01	No	4.9713	2.57805	Low
hnsc_tcga_pan_can_atlas_2018	TCGA-CN-4733-01	No	4.9383	2.57005	Low
hnsc_tcga_pan_can_atlas_2018	TCGA-CQ-A4CB-01	No	4.8315	2.54387	Low
hnsc_tcga_pan_can_atlas_2018	TCGA-UF-A7JT-01	Yes	4.7619	2.52654	Low
hnsc_tcga_pan_can_atlas_2018	TCGA-CV-7095-01	No	4.7324	2.51914	Low
hnsc_tcga_pan_can_atlas_2018	TCGA-CX-7085-01	Yes	4.6168	2.48975	Low
hnsc_tcga_pan_can_atlas_2018	TCGA-CN-4735-01	No	4.5662	2.47669	Low
hnsc_tcga_pan_can_atlas_2018	TCGA-CR-7397-01	No	4.5403	2.46996	Low
hnsc_tcga_pan_can_atlas_2018	TCGA-CV-5440-01	No	4.3384	2.41641	Low
hnsc_tcga_pan_can_atlas_2018	TCGA-CN-6021-01	No	4.2353	2.38827	Low
hnsc_tcga_pan_can_atlas_2018	TCGA-CQ-5330-01	No	3.9705	2.31339	Low
hnsc_tcga_pan_can_atlas_2018	TCGA-CV-5432-01	No	3.7712	2.25435	Low
hnsc_tcga_pan_can_atlas_2018	TCGA-IQ-A61H-01	No	3.511	2.17345	Low
hnsc_tcga_pan_can_atlas_2018	TCGA-P3-A5Q5-01	No	3.5072	2.17223	Low
hnsc_tcga_pan_can_atlas_2018	TCGA-CR-6477-01	No	3.2119	2.07447	Low
hnsc_tcga_pan_can_atlas_2018	TCGA-CV-6933-01	No	3.1781	2.06285	Low
hnsc_tcga_pan_can_atlas_2018	TCGA-CV-7427-01	Yes	3.1173	2.0417	Low
hnsc_tcga_pan_can_atlas_2018	TCGA-DQ-7591-01	No	3.0455	2.01632	Low
hnsc_tcga_pan_can_atlas_2018	TCGA-CV-A45Z-01	Yes	2.9014	1.96399	Low
hnsc_tcga_pan_can_atlas_2018	TCGA-CQ-5331-01	No	2.8257	1.93572	Low
hnsc_tcga_pan_can_atlas_2018	TCGA-CN-6016-01	No	2.5826	1.84101	Low
hnsc_tcga_pan_can_atlas_2018	TCGA-CR-7364-01	No	2.5549	1.82981	Low
hnsc_tcga_pan_can_atlas_2018	TCGA-T2-A6WX-01	No	2.5497	1.8277	Low
hnsc_tcga_pan_can_atlas_2018	TCGA-CV-A6JO-01	Yes	2.5214	1.81615	Low
hnsc_tcga_pan_can_atlas_2018	TCGA-CR-7382-01	Yes	2.5185	1.81496	Low
hnsc_tcga_pan_can_atlas_2018	TCGA-CV-A6K0-01	Yes	2.5118	1.81221	Low
hnsc_tcga_pan_can_atlas_2018	TCGA-P3-A6T6-01	Yes	2.4418	1.78316	Low
hnsc_tcga_pan_can_atlas_2018	TCGA-CN-5370-01	Yes	2.3769	1.7557	Low
hnsc_tcga_pan_can_atlas_2018	TCGA-DQ-5629-01	No	2.3756	1.75514	Low
hnsc_tcga_pan_can_atlas_2018	TCGA-CR-7386-01	Yes	2.2926	1.71923	Low
hnsc_tcga_pan_can_atlas_2018	TCGA-DQ-7592-01	No	2.2561	1.70315	Low
hnsc_tcga_pan_can_atlas_2018	TCGA-CQ-A4C6-01	No	1.8895	1.53082	Low
hnsc_tcga_pan_can_atlas_2018	TCGA-P3-A5QE-01	No	1.8714	1.52175	Low
hnsc_tcga_pan_can_atlas_2018	TCGA-4P-AA8J-01	No	1.8487	1.5103	Low
hnsc_tcga_pan_can_atlas_2018	TCGA-BA-A4II-01	Yes	1.7841	1.47721	Low
hnsc_tcga_pan_can_atlas_2018	TCGA-CQ-5329-01	No	1.6234	1.39144	Low
hnsc_tcga_pan_can_atlas_2018	TCGA-RS-A6TO-01	Yes	1.6	1.37851	Low
hnsc_tcga_pan_can_atlas_2018	TCGA-CR-7391-01	No	1.4495	1.29249	Low
hnsc_tcga_pan_can_atlas_2018	TCGA-CN-6998-01	Yes	1.4201	1.27507	Low
hnsc_tcga_pan_can_atlas_2018	TCGA-CN-A642-01	No	1.3929	1.25876	Low
hnsc_tcga_pan_can_atlas_2018	TCGA-BB-8601-01	Yes	1.29	1.19535	Low
hnsc_tcga_pan_can_atlas_2018	TCGA-KU-A6H8-01	Yes	1.2596	1.17607	Low
hnsc_tcga_pan_can_atlas_2018	TCGA-D6-A6EN-01	No	1.2447	1.16652	Low
hnsc_tcga_pan_can_atlas_2018	TCGA-QK-A6VC-01	No	1.2085	1.14307	Low
hnsc_tcga_pan_can_atlas_2018	TCGA-DQ-5625-01	Yes	1.1858	1.12816	Low
hnsc_tcga_pan_can_atlas_2018	TCGA-MT-A7BN-01	Yes	1.1111	1.07799	Low
hnsc_tcga_pan_can_atlas_2018	TCGA-TN-A7HL-01	No	1.02	1.01436	Low
hnsc_tcga_pan_can_atlas_2018	TCGA-BB-4223-01	No	1.0091	1.00655	Low
hnsc_tcga_pan_can_atlas_2018	TCGA-MT-A67A-01	No	1.0091	1.00655	Low
hnsc_tcga_pan_can_atlas_2018	TCGA-CR-6472-01	No	1.001	1.00072	Low
hnsc_tcga_pan_can_atlas_2018	TCGA-QK-A8ZA-01	No	0.9867	0.990374	Low
hnsc_tcga_pan_can_atlas_2018	TCGA-F7-A620-01	No	0.9815	0.986593	Low
hnsc_tcga_pan_can_atlas_2018	TCGA-BA-5555-01	Yes	0.9693	0.977683	Low
hnsc_tcga_pan_can_atlas_2018	TCGA-CV-5979-01	No	0.9452	0.959918	Low
hnsc_tcga_pan_can_atlas_2018	TCGA-MZ-A6I9-01	Yes	0.909	0.932817	Low
hnsc_tcga_pan_can_atlas_2018	TCGA-H7-7774-01	Yes	0.907	0.931305	Low
hnsc_tcga_pan_can_atlas_2018	TCGA-HD-A6I0-01	No	0.8795	0.910349	Low
hnsc_tcga_pan_can_atlas_2018	TCGA-IQ-A61I-01	No	0.8742	0.906275	Low
hnsc_tcga_pan_can_atlas_2018	TCGA-UF-A718-01	No	0.8655	0.899562	Low
hnsc_tcga_pan_can_atlas_2018	TCGA-BA-5557-01	No	0.8379	0.878058	Low
hnsc_tcga_pan_can_atlas_2018	TCGA-P3-A6SX-01	No	0.7974	0.845912	Low
hnsc_tcga_pan_can_atlas_2018	TCGA-UF-A7J9-01	No	0.7927	0.842134	Low
hnsc_tcga_pan_can_atlas_2018	TCGA-CN-5355-01	No	0.7848	0.835762	Low
hnsc_tcga_pan_can_atlas_2018	TCGA-CN-4738-01	No	0.7785	0.830661	Low
hnsc_tcga_pan_can_atlas_2018	TCGA-DQ-7593-01	No	0.744	0.8024	Low
hnsc_tcga_pan_can_atlas_2018	TCGA-UF-A7JD-01	No	0.7294	0.790272	Low
hnsc_tcga_pan_can_atlas_2018	TCGA-P3-A6T0-01	Yes	0.7154	0.778545	Low
hnsc_tcga_pan_can_atlas_2018	TCGA-D6-6824-01	No	0.7006	0.766044	Low
hnsc_tcga_pan_can_atlas_2018	TCGA-DQ-7595-01	No	0.6914	0.758218	Low
hnsc_tcga_pan_can_atlas_2018	TCGA-BA-A6D8-01	Yes	0.6849	0.752663	Low
hnsc_tcga_pan_can_atlas_2018	TCGA-CR-5243-01	No	0.6723	0.741834	Low
hnsc_tcga_pan_can_atlas_2018	TCGA-CV-5973-01	No	0.6631	0.733875	Low
hnsc_tcga_pan_can_atlas_2018	TCGA-DQ-7594-01	Yes	0.662	0.73292	Low
hnsc_tcga_pan_can_atlas_2018	TCGA-CV-7422-01	Yes	0.6509	0.723253	Low
hnsc_tcga_pan_can_atlas_2018	TCGA-CR-7394-01	No	0.6448	0.717912	Low
hnsc_tcga_pan_can_atlas_2018	TCGA-H7-A76A-01	No	0.6447	0.717824	Low
hnsc_tcga_pan_can_atlas_2018	TCGA-BA-6873-01	Yes	0.6378	0.711759	Low
hnsc_tcga_pan_can_atlas_2018	TCGA-D6-A6EO-01	No	0.6139	0.690551	Low
hnsc_tcga_pan_can_atlas_2018	TCGA-CV-5443-01	No	0.5916	0.670478	Low
hnsc_tcga_pan_can_atlas_2018	TCGA-CR-7370-01	No	0.5822	0.661932	Low
hnsc_tcga_pan_can_atlas_2018	TCGA-F7-A622-01	Yes	0.5774	0.657549	Low
hnsc_tcga_pan_can_atlas_2018	TCGA-IQ-A61O-01	No	0.5743	0.65471	Low
hnsc_tcga_pan_can_atlas_2018	TCGA-P3-A6T3-01	Yes	0.5712	0.651867	Low
hnsc_tcga_pan_can_atlas_2018	TCGA-C9-A47Z-01	No	0.5659	0.646992	Low
hnsc_tcga_pan_can_atlas_2018	TCGA-CN-A63V-01	No	0.5609	0.642378	Low
hnsc_tcga_pan_can_atlas_2018	TCGA-IQ-7631-01	No	0.5542	0.636172	Low
hnsc_tcga_pan_can_atlas_2018	TCGA-MZ-A5BI-01	No	0.5379	0.620962	Low
hnsc_tcga_pan_can_atlas_2018	TCGA-CR-7380-01	Yes	0.4976	0.582652	Low
hnsc_tcga_pan_can_atlas_2018	TCGA-CV-7261-01	No	0.4966	0.581689	Low
hnsc_tcga_pan_can_atlas_2018	TCGA-CN-4722-01	No	0.4767	0.562377	Low
hnsc_tcga_pan_can_atlas_2018	TCGA-BB-7870-01	No	0.4647	0.550605	Low
hnsc_tcga_pan_can_atlas_2018	TCGA-CR-6484-01	No	0.4425	0.528571	Low
hnsc_tcga_pan_can_atlas_2018	TCGA-CN-A63U-01	No	0.4378	0.523863	Low
hnsc_tcga_pan_can_atlas_2018	TCGA-CN-A499-01	No	0.4216	0.507516	Low
hnsc_tcga_pan_can_atlas_2018	TCGA-D6-A74Q-01	Yes	0.4005	0.485942	Low
hnsc_tcga_pan_can_atlas_2018	TCGA-CR-7379-01	No	0.3999	0.485324	Low
hnsc_tcga_pan_can_atlas_2018	TCGA-CV-6003-01	No	0.399	0.484396	Low
hnsc_tcga_pan_can_atlas_2018	TCGA-UF-A7JV-01	Yes	0.3845	0.469365	Low
hnsc_tcga_pan_can_atlas_2018	TCGA-CV-7421-01	No	0.3751	0.459537	Low
hnsc_tcga_pan_can_atlas_2018	TCGA-CN-A6V3-01	No	0.3741	0.458487	Low
hnsc_tcga_pan_can_atlas_2018	TCGA-BB-A6UM-01	No	0.3674	0.451435	Low
hnsc_tcga_pan_can_atlas_2018	TCGA-CQ-6225-01	Yes	0.359	0.442545	Low
hnsc_tcga_pan_can_atlas_2018	TCGA-CN-A6V7-01	No	0.3517	0.434775	Low
hnsc_tcga_pan_can_atlas_2018	TCGA-CQ-6228-01	Yes	0.341	0.423309	Low
hnsc_tcga_pan_can_atlas_2018	TCGA-QK-A6VB-01	Yes	0.3357	0.417596	Low
hnsc_tcga_pan_can_atlas_2018	TCGA-CR-6480-01	No	0.3298	0.411209	Low
hnsc_tcga_pan_can_atlas_2018	TCGA-D6-6823-01	No	0.275	0.350497	Low
hnsc_tcga_pan_can_atlas_2018	TCGA-BA-5149-01	Yes	0	0	Low
hnsc_tcga_pan_can_atlas_2018	TCGA-BA-5151-01	Yes	0	0	Low
hnsc_tcga_pan_can_atlas_2018	TCGA-BA-5152-01	No	0	0	Low
hnsc_tcga_pan_can_atlas_2018	TCGA-BA-5153-01	Yes	0	0	Low
hnsc_tcga_pan_can_atlas_2018	TCGA-BA-5559-01	Yes	0	0	Low
hnsc_tcga_pan_can_atlas_2018	TCGA-BA-6869-01	No	0	0	Low
hnsc_tcga_pan_can_atlas_2018	TCGA-BA-6871-01	No	0	0	Low
hnsc_tcga_pan_can_atlas_2018	TCGA-BA-7269-01	No	0	0	Low
hnsc_tcga_pan_can_atlas_2018	TCGA-BA-A4IG-01	No	0	0	Low
hnsc_tcga_pan_can_atlas_2018	TCGA-BA-A6DD-01	Yes	0	0	Low
hnsc_tcga_pan_can_atlas_2018	TCGA-BA-A6DG-01	No	0	0	Low
hnsc_tcga_pan_can_atlas_2018	TCGA-BA-A6DI-01	Yes	0	0	Low
hnsc_tcga_pan_can_atlas_2018	TCGA-BA-A6DJ-01	Yes	0	0	Low
hnsc_tcga_pan_can_atlas_2018	TCGA-BA-A6DL-01	No	0	0	Low
hnsc_tcga_pan_can_atlas_2018	TCGA-BA-A8YP-01	No	0	0	Low
hnsc_tcga_pan_can_atlas_2018	TCGA-BB-4217-01	No	0	0	Low
hnsc_tcga_pan_can_atlas_2018	TCGA-BB-4225-01	No	0	0	Low
hnsc_tcga_pan_can_atlas_2018	TCGA-BB-4227-01	Yes	0	0	Low
hnsc_tcga_pan_can_atlas_2018	TCGA-BB-4228-01	No	0	0	Low
hnsc_tcga_pan_can_atlas_2018	TCGA-BB-7861-01	No	0	0	Low
hnsc_tcga_pan_can_atlas_2018	TCGA-BB-7863-01	No	0	0	Low
hnsc_tcga_pan_can_atlas_2018	TCGA-BB-7864-01	No	0	0	Low
hnsc_tcga_pan_can_atlas_2018	TCGA-BB-7872-01	No	0	0	Low
hnsc_tcga_pan_can_atlas_2018	TCGA-BB-8596-01	No	0	0	Low
hnsc_tcga_pan_can_atlas_2018	TCGA-BB-A5HU-01	No	0	0	Low
hnsc_tcga_pan_can_atlas_2018	TCGA-BB-A5HY-01	Yes	0	0	Low
hnsc_tcga_pan_can_atlas_2018	TCGA-BB-A5HZ-01	Yes	0	0	Low
hnsc_tcga_pan_can_atlas_2018	TCGA-BB-A6UO-01	Yes	0	0	Low
hnsc_tcga_pan_can_atlas_2018	TCGA-CN-4723-01	No	0	0	Low
hnsc_tcga_pan_can_atlas_2018	TCGA-CN-4726-01	Yes	0	0	Low
hnsc_tcga_pan_can_atlas_2018	TCGA-CN-4727-01	No	0	0	Low
hnsc_tcga_pan_can_atlas_2018	TCGA-CN-4729-01	No	0	0	Low
hnsc_tcga_pan_can_atlas_2018	TCGA-CN-4730-01	No	0	0	Low
hnsc_tcga_pan_can_atlas_2018	TCGA-CN-4736-01	Yes	0	0	Low
hnsc_tcga_pan_can_atlas_2018	TCGA-CN-4742-01	No	0	0	Low
hnsc_tcga_pan_can_atlas_2018	TCGA-CN-5359-01	Yes	0	0	Low
hnsc_tcga_pan_can_atlas_2018	TCGA-CN-5365-01	No	0	0	Low
hnsc_tcga_pan_can_atlas_2018	TCGA-CN-5367-01	No	0	0	Low
hnsc_tcga_pan_can_atlas_2018	TCGA-CN-6011-01	No	0	0	Low
hnsc_tcga_pan_can_atlas_2018	TCGA-CN-6012-01	No	0	0	Low
hnsc_tcga_pan_can_atlas_2018	TCGA-CN-6019-01	No	0	0	Low
hnsc_tcga_pan_can_atlas_2018	TCGA-CN-6022-01	No	0	0	Low
hnsc_tcga_pan_can_atlas_2018	TCGA-CN-6024-01	No	0	0	Low
hnsc_tcga_pan_can_atlas_2018	TCGA-CN-6988-01	No	0	0	Low
hnsc_tcga_pan_can_atlas_2018	TCGA-CN-6992-01	No	0	0	Low
hnsc_tcga_pan_can_atlas_2018	TCGA-CN-6995-01	No	0	0	Low
hnsc_tcga_pan_can_atlas_2018	TCGA-CN-6997-01	No	0	0	Low
hnsc_tcga_pan_can_atlas_2018	TCGA-CN-A497-01	No	0	0	Low
hnsc_tcga_pan_can_atlas_2018	TCGA-CN-A498-01	Yes	0	0	Low
hnsc_tcga_pan_can_atlas_2018	TCGA-CN-A49A-01	No	0	0	Low
hnsc_tcga_pan_can_atlas_2018	TCGA-CN-A49C-01	No	0	0	Low
hnsc_tcga_pan_can_atlas_2018	TCGA-CN-A63W-01	No	0	0	Low
hnsc_tcga_pan_can_atlas_2018	TCGA-CN-A641-01	No	0	0	Low
hnsc_tcga_pan_can_atlas_2018	TCGA-CN-A6UY-01	No	0	0	Low
hnsc_tcga_pan_can_atlas_2018	TCGA-CN-A6V1-01	No	0	0	Low
hnsc_tcga_pan_can_atlas_2018	TCGA-CQ-5324-01	No	0	0	Low
hnsc_tcga_pan_can_atlas_2018	TCGA-CQ-5326-01	No	0	0	Low
hnsc_tcga_pan_can_atlas_2018	TCGA-CQ-5327-01	No	0	0	Low
hnsc_tcga_pan_can_atlas_2018	TCGA-CQ-6218-01	No	0	0	Low
hnsc_tcga_pan_can_atlas_2018	TCGA-CQ-6227-01	No	0	0	Low
hnsc_tcga_pan_can_atlas_2018	TCGA-CQ-7065-01	No	0	0	Low
hnsc_tcga_pan_can_atlas_2018	TCGA-CQ-7069-01	No	0	0	Low
hnsc_tcga_pan_can_atlas_2018	TCGA-CQ-7072-01	No	0	0	Low
hnsc_tcga_pan_can_atlas_2018	TCGA-CQ-A4C9-01	Yes	0	0	Low
hnsc_tcga_pan_can_atlas_2018	TCGA-CQ-A4CD-01	No	0	0	Low
hnsc_tcga_pan_can_atlas_2018	TCGA-CQ-A4CG-01	No	0	0	Low
hnsc_tcga_pan_can_atlas_2018	TCGA-CQ-A4CH-01	No	0	0	Low
hnsc_tcga_pan_can_atlas_2018	TCGA-CR-5247-01	No	0	0	Low
hnsc_tcga_pan_can_atlas_2018	TCGA-CR-5248-01	Yes	0	0	Low
hnsc_tcga_pan_can_atlas_2018	TCGA-CR-5249-01	No	0	0	Low
hnsc_tcga_pan_can_atlas_2018	TCGA-CR-5250-01	No	0	0	Low
hnsc_tcga_pan_can_atlas_2018	TCGA-CR-6467-01	No	0	0	Low
hnsc_tcga_pan_can_atlas_2018	TCGA-CR-6470-01	No	0	0	Low
hnsc_tcga_pan_can_atlas_2018	TCGA-CR-6473-01	No	0	0	Low
hnsc_tcga_pan_can_atlas_2018	TCGA-CR-6474-01	Yes	0	0	Low
hnsc_tcga_pan_can_atlas_2018	TCGA-CR-6478-01	No	0	0	Low
hnsc_tcga_pan_can_atlas_2018	TCGA-CR-6481-01	No	0	0	Low
hnsc_tcga_pan_can_atlas_2018	TCGA-CR-7365-01	No	0	0	Low
hnsc_tcga_pan_can_atlas_2018	TCGA-CR-7372-01	No	0	0	Low
hnsc_tcga_pan_can_atlas_2018	TCGA-CR-7383-01	Yes	0	0	Low
hnsc_tcga_pan_can_atlas_2018	TCGA-CR-7385-01	No	0	0	Low
hnsc_tcga_pan_can_atlas_2018	TCGA-CR-7392-01	No	0	0	Low
hnsc_tcga_pan_can_atlas_2018	TCGA-CR-7393-01	No	0	0	Low
hnsc_tcga_pan_can_atlas_2018	TCGA-CR-7399-01	No	0	0	Low
hnsc_tcga_pan_can_atlas_2018	TCGA-CR-7402-01	No	0	0	Low
hnsc_tcga_pan_can_atlas_2018	TCGA-CV-5441-01	No	0	0	Low
hnsc_tcga_pan_can_atlas_2018	TCGA-CV-5442-01	No	0	0	Low
hnsc_tcga_pan_can_atlas_2018	TCGA-CV-5966-01	No	0	0	Low
hnsc_tcga_pan_can_atlas_2018	TCGA-CV-5977-01	No	0	0	Low
hnsc_tcga_pan_can_atlas_2018	TCGA-CV-6436-01	No	0	0	Low
hnsc_tcga_pan_can_atlas_2018	TCGA-CV-6938-01	No	0	0	Low
hnsc_tcga_pan_can_atlas_2018	TCGA-CV-6941-01	No	0	0	Low
hnsc_tcga_pan_can_atlas_2018	TCGA-CV-6960-01	No	0	0	Low
hnsc_tcga_pan_can_atlas_2018	TCGA-CV-7090-01	No	0	0	Low
hnsc_tcga_pan_can_atlas_2018	TCGA-CV-7177-01	No	0	0	Low
hnsc_tcga_pan_can_atlas_2018	TCGA-CV-7183-01	No	0	0	Low
hnsc_tcga_pan_can_atlas_2018	TCGA-CV-7250-01	Yes	0	0	Low
hnsc_tcga_pan_can_atlas_2018	TCGA-CV-7252-01	No	0	0	Low
hnsc_tcga_pan_can_atlas_2018	TCGA-CV-7253-01	No	0	0	Low
hnsc_tcga_pan_can_atlas_2018	TCGA-CV-7432-01	No	0	0	Low
hnsc_tcga_pan_can_atlas_2018	TCGA-CV-A45Q-01	No	0	0	Low
hnsc_tcga_pan_can_atlas_2018	TCGA-CV-A45U-01	No	0	0	Low
hnsc_tcga_pan_can_atlas_2018	TCGA-CV-A45W-01	No	0	0	Low
hnsc_tcga_pan_can_atlas_2018	TCGA-CV-A45Y-01	No	0	0	Low
hnsc_tcga_pan_can_atlas_2018	TCGA-CV-A461-01	No	0	0	Low
hnsc_tcga_pan_can_atlas_2018	TCGA-CV-A6JE-01	No	0	0	Low
hnsc_tcga_pan_can_atlas_2018	TCGA-CV-A6JM-01	Yes	0	0	Low
hnsc_tcga_pan_can_atlas_2018	TCGA-CV-A6JU-01	No	0	0	Low
hnsc_tcga_pan_can_atlas_2018	TCGA-CV-A6K1-01	Yes	0	0	Low
hnsc_tcga_pan_can_atlas_2018	TCGA-CV-A6K2-01	Yes	0	0	Low
hnsc_tcga_pan_can_atlas_2018	TCGA-CX-7219-01	No	0	0	Low
hnsc_tcga_pan_can_atlas_2018	TCGA-D6-6826-01	No	0	0	Low
hnsc_tcga_pan_can_atlas_2018	TCGA-D6-A4Z9-01	No	0	0	Low
hnsc_tcga_pan_can_atlas_2018	TCGA-D6-A4ZB-01	No	0	0	Low
hnsc_tcga_pan_can_atlas_2018	TCGA-D6-A6EK-01	No	0	0	Low
hnsc_tcga_pan_can_atlas_2018	TCGA-D6-A6EM-01	No	0	0	Low
hnsc_tcga_pan_can_atlas_2018	TCGA-D6-A6EQ-01	No	0	0	Low
hnsc_tcga_pan_can_atlas_2018	TCGA-DQ-5630-01	No	0	0	Low
hnsc_tcga_pan_can_atlas_2018	TCGA-DQ-5631-01	Yes	0	0	Low
hnsc_tcga_pan_can_atlas_2018	TCGA-DQ-7589-01	No	0	0	Low
hnsc_tcga_pan_can_atlas_2018	TCGA-DQ-7590-01	No	0	0	Low
hnsc_tcga_pan_can_atlas_2018	TCGA-DQ-7596-01	Yes	0	0	Low
hnsc_tcga_pan_can_atlas_2018	TCGA-F7-7848-01	No	0	0	Low
hnsc_tcga_pan_can_atlas_2018	TCGA-F7-8298-01	No	0	0	Low
hnsc_tcga_pan_can_atlas_2018	TCGA-F7-A50J-01	No	0	0	Low
hnsc_tcga_pan_can_atlas_2018	TCGA-F7-A61V-01	No	0	0	Low
hnsc_tcga_pan_can_atlas_2018	TCGA-F7-A624-01	No	0	0	Low
hnsc_tcga_pan_can_atlas_2018	TCGA-H7-8501-01	No	0	0	Low
hnsc_tcga_pan_can_atlas_2018	TCGA-HD-7229-01	Yes	0	0	Low
hnsc_tcga_pan_can_atlas_2018	TCGA-HD-7754-01	No	0	0	Low
hnsc_tcga_pan_can_atlas_2018	TCGA-HD-7831-01	Yes	0	0	Low
hnsc_tcga_pan_can_atlas_2018	TCGA-HD-7832-01	No	0	0	Low
hnsc_tcga_pan_can_atlas_2018	TCGA-HD-8314-01	No	0	0	Low
hnsc_tcga_pan_can_atlas_2018	TCGA-HD-A6HZ-01	No	0	0	Low
hnsc_tcga_pan_can_atlas_2018	TCGA-HL-7533-01	No	0	0	Low
hnsc_tcga_pan_can_atlas_2018	TCGA-IQ-7630-01	No	0	0	Low
hnsc_tcga_pan_can_atlas_2018	TCGA-IQ-7632-01	No	0	0	Low
hnsc_tcga_pan_can_atlas_2018	TCGA-IQ-A61J-01	No	0	0	Low
hnsc_tcga_pan_can_atlas_2018	TCGA-IQ-A6SG-01	No	0	0	Low
hnsc_tcga_pan_can_atlas_2018	TCGA-IQ-A6SH-01	No	0	0	Low
hnsc_tcga_pan_can_atlas_2018	TCGA-KU-A66T-01	Yes	0	0	Low
hnsc_tcga_pan_can_atlas_2018	TCGA-MT-A51W-01	No	0	0	Low
hnsc_tcga_pan_can_atlas_2018	TCGA-MT-A51X-01	No	0	0	Low
hnsc_tcga_pan_can_atlas_2018	TCGA-P3-A6SW-01	No	0	0	Low
hnsc_tcga_pan_can_atlas_2018	TCGA-P3-A6T2-01	No	0	0	Low
hnsc_tcga_pan_can_atlas_2018	TCGA-P3-A6T8-01	No	0	0	Low
hnsc_tcga_pan_can_atlas_2018	TCGA-QK-A652-01	No	0	0	Low
hnsc_tcga_pan_can_atlas_2018	TCGA-QK-A6IF-01	Yes	0	0	Low
hnsc_tcga_pan_can_atlas_2018	TCGA-QK-A6IG-01	Yes	0	0	Low
hnsc_tcga_pan_can_atlas_2018	TCGA-QK-A6IH-01	Yes	0	0	Low
hnsc_tcga_pan_can_atlas_2018	TCGA-QK-A6II-01	Yes	0	0	Low
hnsc_tcga_pan_can_atlas_2018	TCGA-QK-A6V9-01	No	0	0	Low
hnsc_tcga_pan_can_atlas_2018	TCGA-QK-A8Z9-01	Yes	0	0	Low
hnsc_tcga_pan_can_atlas_2018	TCGA-QK-A8ZB-01	No	0	0	Low
hnsc_tcga_pan_can_atlas_2018	TCGA-QK-AA3J-01	No	0	0	Low
hnsc_tcga_pan_can_atlas_2018	TCGA-RS-A6TP-01	No	0	0	Low
hnsc_tcga_pan_can_atlas_2018	TCGA-T3-A92M-01	Yes	0	0	Low
hnsc_tcga_pan_can_atlas_2018	TCGA-TN-A7HI-01	No	0	0	Low
hnsc_tcga_pan_can_atlas_2018	TCGA-TN-A7HJ-01	No	0	0	Low
hnsc_tcga_pan_can_atlas_2018	TCGA-UF-A719-01	No	0	0	Low
hnsc_tcga_pan_can_atlas_2018	TCGA-UF-A71A-01	No	0	0	Low
hnsc_tcga_pan_can_atlas_2018	TCGA-UF-A71D-01	No	0	0	Low
hnsc_tcga_pan_can_atlas_2018	TCGA-UF-A7JF-01	No	0	0	Low
hnsc_tcga_pan_can_atlas_2018	TCGA-UF-A7JH-01	No	0	0	Low
hnsc_tcga_pan_can_atlas_2018	TCGA-UF-A7JJ-01	No	0	0	Low
hnsc_tcga_pan_can_atlas_2018	TCGA-UF-A7JK-01	Yes	0	0	Low
hnsc_tcga_pan_can_atlas_2018	TCGA-UP-A6WW-01	No	0	0	Low
coadread_tcga_pan_can_atlas_2018	TCGA-CM-6677-01	No	851.049	9.73479	High
coadread_tcga_pan_can_atlas_2018	TCGA-AA-A01Z-01	Yes	606.438	9.24659	High
coadread_tcga_pan_can_atlas_2018	TCGA-EI-6881-01	No	603.967	9.24071	High
coadread_tcga_pan_can_atlas_2018	TCGA-AF-6136-01	Yes	555.276	9.11966	High
coadread_tcga_pan_can_atlas_2018	TCGA-AY-A69D-01	No	551.185	9.10901	High
coadread_tcga_pan_can_atlas_2018	TCGA-CM-6678-01	Yes	526.98	9.04434	High
coadread_tcga_pan_can_atlas_2018	TCGA-F5-6813-01	Yes	493.665	8.95031	High
coadread_tcga_pan_can_atlas_2018	TCGA-AH-6544-01	No	485.428	8.92608	High
coadread_tcga_pan_can_atlas_2018	TCGA-QG-A5YV-01	No	459.707	8.84771	High
coadread_tcga_pan_can_atlas_2018	TCGA-DY-A1DE-01	Yes	450.545	8.81873	High
coadread_tcga_pan_can_atlas_2018	TCGA-5M-AAT4-01	No	448.795	8.81312	High
coadread_tcga_pan_can_atlas_2018	TCGA-CI-6620-01	Yes	397.219	8.63742	High
coadread_tcga_pan_can_atlas_2018	TCGA-DC-6681-01	No	397.129	8.63709	High
coadread_tcga_pan_can_atlas_2018	TCGA-G4-6304-01	Yes	395.633	8.63166	High
coadread_tcga_pan_can_atlas_2018	TCGA-AH-6643-01	Yes	392.281	8.61942	High
coadread_tcga_pan_can_atlas_2018	TCGA-DM-A28G-01	No	384.404	8.59023	High
coadread_tcga_pan_can_atlas_2018	TCGA-QG-A5YX-01	No	376.023	8.55851	High
coadread_tcga_pan_can_atlas_2018	TCGA-AD-6890-01	No	355.201	8.47655	High
coadread_tcga_pan_can_atlas_2018	TCGA-DC-6682-01	No	328.211	8.36287	High
coadread_tcga_pan_can_atlas_2018	TCGA-AH-6644-01	No	323.001	8.33985	High
coadread_tcga_pan_can_atlas_2018	TCGA-QL-A97D-01	No	312.707	8.29327	High
coadread_tcga_pan_can_atlas_2018	TCGA-AZ-4313-01	No	263.83	8.04892	High
coadread_tcga_pan_can_atlas_2018	TCGA-A6-A56B-01	Yes	260.404	8.03014	High
coadread_tcga_pan_can_atlas_2018	TCGA-AD-6899-01	No	233.013	7.87044	High
coadread_tcga_pan_can_atlas_2018	TCGA-G5-6641-01	No	228.324	7.84124	High
coadread_tcga_pan_can_atlas_2018	TCGA-QG-A5YW-01	No	223.265	7.80906	High
coadread_tcga_pan_can_atlas_2018	TCGA-DM-A1DA-01	No	200.127	7.65196	High
coadread_tcga_pan_can_atlas_2018	TCGA-AY-6386-01	No	190.137	7.57846	High
coadread_tcga_pan_can_atlas_2018	TCGA-D5-5539-01	Yes	150.323	7.24149	High
coadread_tcga_pan_can_atlas_2018	TCGA-F5-6863-01	Yes	145.725	7.19697	High
coadread_tcga_pan_can_atlas_2018	TCGA-T9-A92H-01	Yes	144.72	7.18706	High
coadread_tcga_pan_can_atlas_2018	TCGA-G4-6320-01	No	142.145	7.16133	High
coadread_tcga_pan_can_atlas_2018	TCGA-CM-6166-01	No	141.317	7.15296	High
coadread_tcga_pan_can_atlas_2018	TCGA-NH-A50T-01	No	140.902	7.14875	High
coadread_tcga_pan_can_atlas_2018	TCGA-A6-6652-01	No	137.78	7.11666	High
coadread_tcga_pan_can_atlas_2018	TCGA-G4-6298-01	Yes	134.187	7.07881	High
coadread_tcga_pan_can_atlas_2018	TCGA-AA-A01X-01	Yes	132.243	7.05792	High
coadread_tcga_pan_can_atlas_2018	TCGA-D5-6923-01	No	128.906	7.02132	High
coadread_tcga_pan_can_atlas_2018	TCGA-CL-4957-01	No	121.971	6.94217	High
coadread_tcga_pan_can_atlas_2018	TCGA-DC-6160-01	No	121.132	6.9323	High
coadread_tcga_pan_can_atlas_2018	TCGA-AG-3725-01	No	120.777	6.9281	High
coadread_tcga_pan_can_atlas_2018	TCGA-A6-A566-01	Yes	117.85	6.893	High
coadread_tcga_pan_can_atlas_2018	TCGA-G4-6315-01	No	115.167	6.86006	High
coadread_tcga_pan_can_atlas_2018	TCGA-F5-6811-01	No	109.962	6.79392	High
coadread_tcga_pan_can_atlas_2018	TCGA-AG-3591-01	No	103.379	6.70569	High
coadread_tcga_pan_can_atlas_2018	TCGA-CA-6719-01	Yes	101.53	6.6799	High
coadread_tcga_pan_can_atlas_2018	TCGA-F4-6855-01	No	97.529	6.62248	High
coadread_tcga_pan_can_atlas_2018	TCGA-DM-A28E-01	No	93.3992	6.5607	High
coadread_tcga_pan_can_atlas_2018	TCGA-CM-6168-01	No	93.1114	6.5563	High
coadread_tcga_pan_can_atlas_2018	TCGA-CM-6172-01	No	89.6592	6.50238	High
coadread_tcga_pan_can_atlas_2018	TCGA-D5-6922-01	No	89.2809	6.49635	High
coadread_tcga_pan_can_atlas_2018	TCGA-A6-A565-01	Yes	85.7671	6.43908	High
coadread_tcga_pan_can_atlas_2018	TCGA-DM-A282-01	No	84.507	6.41797	High
coadread_tcga_pan_can_atlas_2018	TCGA-DM-A285-01	No	83.5233	6.40128	High
coadread_tcga_pan_can_atlas_2018	TCGA-AZ-6600-01	No	76.7925	6.28156	High
coadread_tcga_pan_can_atlas_2018	TCGA-D5-6536-01	Yes	72.8284	6.2061	High
coadread_tcga_pan_can_atlas_2018	TCGA-AA-3655-01	No	72.7863	6.20528	High
coadread_tcga_pan_can_atlas_2018	TCGA-D5-6531-01	No	66.8794	6.0849	High
coadread_tcga_pan_can_atlas_2018	TCGA-A6-5656-01	No	66.3717	6.07407	High
coadread_tcga_pan_can_atlas_2018	TCGA-DM-A0X9-01	No	66.1741	6.06983	High
coadread_tcga_pan_can_atlas_2018	TCGA-AH-6903-01	No	65.8397	6.06263	High
coadread_tcga_pan_can_atlas_2018	TCGA-AY-A71X-01	No	65.3344	6.05169	High
coadread_tcga_pan_can_atlas_2018	TCGA-AF-2690-01	No	63.4039	6.00908	High
coadread_tcga_pan_can_atlas_2018	TCGA-F4-6463-01	No	63	6	High
coadread_tcga_pan_can_atlas_2018	TCGA-AD-6901-01	Yes	62.1733	5.98124	High
coadread_tcga_pan_can_atlas_2018	TCGA-G4-6317-01	Yes	61.1688	5.95812	High
coadread_tcga_pan_can_atlas_2018	TCGA-CM-5349-01	No	60.4862	5.94219	High
coadread_tcga_pan_can_atlas_2018	TCGA-D5-5537-01	Yes	57.8993	5.88018	High
coadread_tcga_pan_can_atlas_2018	TCGA-A6-5657-01	No	57.2666	5.8646	High
coadread_tcga_pan_can_atlas_2018	TCGA-CL-5917-01	No	54.6992	5.79958	High
coadread_tcga_pan_can_atlas_2018	TCGA-AH-6897-01	No	50.9741	5.69972	High
coadread_tcga_pan_can_atlas_2018	TCGA-G4-6303-01	Yes	49.5569	5.65984	High
coadread_tcga_pan_can_atlas_2018	TCGA-DM-A1D7-01	Yes	45.3505	5.53451	High
coadread_tcga_pan_can_atlas_2018	TCGA-A6-5659-01	No	45.1488	5.52822	High
coadread_tcga_pan_can_atlas_2018	TCGA-D5-6530-01	No	45.0921	5.52645	High
coadread_tcga_pan_can_atlas_2018	TCGA-CA-5796-01	No	44.0895	5.49472	High
coadread_tcga_pan_can_atlas_2018	TCGA-A6-4105-01	Yes	44.0856	5.49459	High
coadread_tcga_pan_can_atlas_2018	TCGA-G4-6626-01	No	43.8596	5.48734	High
coadread_tcga_pan_can_atlas_2018	TCGA-AF-6655-01	No	42.4448	5.44111	High
coadread_tcga_pan_can_atlas_2018	TCGA-AZ-6606-01	No	42.4161	5.44016	High
coadread_tcga_pan_can_atlas_2018	TCGA-AF-2693-01	No	40.6794	5.38126	High
coadread_tcga_pan_can_atlas_2018	TCGA-F4-6569-01	No	39.4615	5.33848	High
coadread_tcga_pan_can_atlas_2018	TCGA-G4-6309-01	Yes	38.5051	5.30397	High
coadread_tcga_pan_can_atlas_2018	TCGA-CL-5918-01	No	38.4246	5.30102	High
coadread_tcga_pan_can_atlas_2018	TCGA-G4-6297-01	Yes	37.8715	5.28064	High
coadread_tcga_pan_can_atlas_2018	TCGA-4N-A93T-01	No	37.2521	5.25747	Low
coadread_tcga_pan_can_atlas_2018	TCGA-AA-3495-01	No	37.0194	5.24866	Low
coadread_tcga_pan_can_atlas_2018	TCGA-DM-A28F-01	No	36.937	5.24553	Low
coadread_tcga_pan_can_atlas_2018	TCGA-D5-6898-01	No	36.5152	5.2294	Low
coadread_tcga_pan_can_atlas_2018	TCGA-AZ-6605-01	No	36.4173	5.22563	Low
coadread_tcga_pan_can_atlas_2018	TCGA-AY-5543-01	No	36.2776	5.22024	Low
coadread_tcga_pan_can_atlas_2018	TCGA-A6-5664-01	Yes	35.9603	5.2079	Low
coadread_tcga_pan_can_atlas_2018	TCGA-RU-A8FL-01	Yes	35.8765	5.20463	Low
coadread_tcga_pan_can_atlas_2018	TCGA-AF-A56L-01	No	35.8491	5.20356	Low
coadread_tcga_pan_can_atlas_2018	TCGA-NH-A6GA-01	Yes	34.8119	5.16237	Low
coadread_tcga_pan_can_atlas_2018	TCGA-CM-5863-01	No	34.6237	5.15477	Low
coadread_tcga_pan_can_atlas_2018	TCGA-NH-A8F8-01	No	34.2504	5.13957	Low
coadread_tcga_pan_can_atlas_2018	TCGA-NH-A50V-01	No	33.9605	5.12765	Low
coadread_tcga_pan_can_atlas_2018	TCGA-AG-3592-01	No	33.3227	5.10109	Low
coadread_tcga_pan_can_atlas_2018	TCGA-DM-A0XD-01	Yes	32.2166	5.05383	Low
coadread_tcga_pan_can_atlas_2018	TCGA-CK-6747-01	No	31.5914	5.02642	Low
coadread_tcga_pan_can_atlas_2018	TCGA-AZ-4682-01	No	31.1252	5.00563	Low
coadread_tcga_pan_can_atlas_2018	TCGA-EI-6882-01	No	30.8748	4.99434	Low
coadread_tcga_pan_can_atlas_2018	TCGA-EI-6884-01	No	30.4251	4.97385	Low
coadread_tcga_pan_can_atlas_2018	TCGA-EI-6506-01	No	28.4305	4.87924	Low
coadread_tcga_pan_can_atlas_2018	TCGA-AF-A56N-01	No	27.9013	4.85306	Low
coadread_tcga_pan_can_atlas_2018	TCGA-DC-5337-01	No	27.4856	4.83216	Low
coadread_tcga_pan_can_atlas_2018	TCGA-D5-6537-01	Yes	27.3446	4.825	Low
coadread_tcga_pan_can_atlas_2018	TCGA-F4-6809-01	No	26.6949	4.79155	Low
coadread_tcga_pan_can_atlas_2018	TCGA-D5-6532-01	No	26.362	4.7741	Low
coadread_tcga_pan_can_atlas_2018	TCGA-EF-5831-01	No	26.0818	4.75925	Low
coadread_tcga_pan_can_atlas_2018	TCGA-F4-6459-01	No	25.6301	4.73499	Low
coadread_tcga_pan_can_atlas_2018	TCGA-G4-6311-01	No	25.1836	4.71059	Low
coadread_tcga_pan_can_atlas_2018	TCGA-D5-6539-01	No	24.1893	4.65474	Low
coadread_tcga_pan_can_atlas_2018	TCGA-NH-A8F7-01	No	23.7901	4.63169	Low
coadread_tcga_pan_can_atlas_2018	TCGA-AH-6547-01	No	23.622	4.62188	Low
coadread_tcga_pan_can_atlas_2018	TCGA-D5-6529-01	Yes	21.1689	4.47047	Low
coadread_tcga_pan_can_atlas_2018	TCGA-CM-6161-01	No	20.5567	4.43006	Low
coadread_tcga_pan_can_atlas_2018	TCGA-CM-6169-01	No	19.8123	4.37936	Low
coadread_tcga_pan_can_atlas_2018	TCGA-G4-6302-01	No	19.5422	4.36052	Low
coadread_tcga_pan_can_atlas_2018	TCGA-CM-6680-01	No	19.4647	4.35507	Low
coadread_tcga_pan_can_atlas_2018	TCGA-G4-6294-01	Yes	18.5378	4.2882	Low
coadread_tcga_pan_can_atlas_2018	TCGA-EI-6508-01	No	17.8231	4.23443	Low
coadread_tcga_pan_can_atlas_2018	TCGA-F5-6814-01	No	17.7557	4.22926	Low
coadread_tcga_pan_can_atlas_2018	TCGA-NH-A6GC-01	No	17.2684	4.19128	Low
coadread_tcga_pan_can_atlas_2018	TCGA-AF-4110-01	No	16.2348	4.10725	Low
coadread_tcga_pan_can_atlas_2018	TCGA-D5-6926-01	No	16.1909	4.10357	Low
coadread_tcga_pan_can_atlas_2018	TCGA-F5-6571-01	Yes	15.6558	4.05795	Low
coadread_tcga_pan_can_atlas_2018	TCGA-DC-6155-01	No	15.1359	4.0122	Low
coadread_tcga_pan_can_atlas_2018	TCGA-D5-7000-01	No	13.7215	3.87985	Low
coadread_tcga_pan_can_atlas_2018	TCGA-A6-6780-01	No	13.3465	3.84263	Low
coadread_tcga_pan_can_atlas_2018	TCGA-D5-6533-01	No	13.2239	3.83025	Low
coadread_tcga_pan_can_atlas_2018	TCGA-AF-5654-01	No	13.0577	3.81329	Low
coadread_tcga_pan_can_atlas_2018	TCGA-DC-5869-01	No	13.0246	3.80989	Low
coadread_tcga_pan_can_atlas_2018	TCGA-F4-6461-01	Yes	12.8134	3.788	Low
coadread_tcga_pan_can_atlas_2018	TCGA-4T-AA8H-01	No	12.4292	3.7473	Low
coadread_tcga_pan_can_atlas_2018	TCGA-A6-6654-01	No	12.3882	3.74289	Low
coadread_tcga_pan_can_atlas_2018	TCGA-DM-A1DB-01	No	12.043	3.7052	Low
coadread_tcga_pan_can_atlas_2018	TCGA-A6-6781-01	No	11.956	3.69555	Low
coadread_tcga_pan_can_atlas_2018	TCGA-DY-A1DG-01	Yes	11.7705	3.67474	Low
coadread_tcga_pan_can_atlas_2018	TCGA-A6-2682-01	Yes	11.3242	3.62342	Low
coadread_tcga_pan_can_atlas_2018	TCGA-CM-6167-01	No	11.1288	3.60036	Low
coadread_tcga_pan_can_atlas_2018	TCGA-DM-A1D6-01	No	10.7299	3.55212	Low
coadread_tcga_pan_can_atlas_2018	TCGA-AA-3685-01	No	10.6383	3.54081	Low
coadread_tcga_pan_can_atlas_2018	TCGA-DY-A1DC-01	Yes	10.3964	3.51051	Low
coadread_tcga_pan_can_atlas_2018	TCGA-CM-6164-01	No	8.8988	3.30725	Low
coadread_tcga_pan_can_atlas_2018	TCGA-AY-6197-01	No	8.5854	3.26084	Low
coadread_tcga_pan_can_atlas_2018	TCGA-CM-6679-01	No	8.2873	3.21526	Low
coadread_tcga_pan_can_atlas_2018	TCGA-EI-6509-01	Yes	7.7946	3.13662	Low
coadread_tcga_pan_can_atlas_2018	TCGA-DM-A280-01	No	7.3748	3.06605	Low
coadread_tcga_pan_can_atlas_2018	TCGA-D5-6924-01	No	7.2763	3.04899	Low
coadread_tcga_pan_can_atlas_2018	TCGA-A6-5666-01	Yes	7.1319	3.02359	Low
coadread_tcga_pan_can_atlas_2018	TCGA-AY-A8YK-01	No	6.9658	2.99382	Low
coadread_tcga_pan_can_atlas_2018	TCGA-CM-5344-01	No	6.9042	2.98262	Low
coadread_tcga_pan_can_atlas_2018	TCGA-DM-A28A-01	No	6.7539	2.95492	Low
coadread_tcga_pan_can_atlas_2018	TCGA-A6-6140-01	No	6.5303	2.91271	Low
coadread_tcga_pan_can_atlas_2018	TCGA-A6-2675-01	No	6.4734	2.90176	Low
coadread_tcga_pan_can_atlas_2018	TCGA-DY-A1DD-01	No	6.0101	2.80944	Low
coadread_tcga_pan_can_atlas_2018	TCGA-D5-5538-01	Yes	5.9296	2.79277	Low
coadread_tcga_pan_can_atlas_2018	TCGA-DC-4749-01	No	5.7471	2.75427	Low
coadread_tcga_pan_can_atlas_2018	TCGA-CM-5868-01	No	5.7348	2.75164	Low
coadread_tcga_pan_can_atlas_2018	TCGA-A6-6141-01	No	5.5359	2.70839	Low
coadread_tcga_pan_can_atlas_2018	TCGA-F5-6861-01	No	5.2998	2.65531	Low
coadread_tcga_pan_can_atlas_2018	TCGA-CM-5862-01	No	5.2288	2.63895	Low
coadread_tcga_pan_can_atlas_2018	TCGA-EI-7002-01	No	5.1987	2.63197	Low
coadread_tcga_pan_can_atlas_2018	TCGA-CA-6715-01	No	5.1737	2.62614	Low
coadread_tcga_pan_can_atlas_2018	TCGA-AZ-4684-01	Yes	4.7489	2.52329	Low
coadread_tcga_pan_can_atlas_2018	TCGA-DC-6154-01	No	4.2576	2.3944	Low
coadread_tcga_pan_can_atlas_2018	TCGA-G4-6293-01	No	4.2418	2.39006	Low
coadread_tcga_pan_can_atlas_2018	TCGA-G4-6306-01	No	4.2224	2.38471	Low
coadread_tcga_pan_can_atlas_2018	TCGA-A6-A5ZU-01	No	4.012	2.32539	Low
coadread_tcga_pan_can_atlas_2018	TCGA-DM-A288-01	Yes	3.9199	2.29863	Low
coadread_tcga_pan_can_atlas_2018	TCGA-AD-6888-01	Yes	3.7133	2.23674	Low
coadread_tcga_pan_can_atlas_2018	TCGA-CK-4950-01	No	3.6843	2.22783	Low
coadread_tcga_pan_can_atlas_2018	TCGA-AZ-6603-01	No	3.6566	2.21928	Low
coadread_tcga_pan_can_atlas_2018	TCGA-DM-A28M-01	No	3.6364	2.21301	Low
coadread_tcga_pan_can_atlas_2018	TCGA-AZ-5403-01	Yes	3.2392	2.08379	Low
coadread_tcga_pan_can_atlas_2018	TCGA-DC-6683-01	No	3.09	2.0321	Low
coadread_tcga_pan_can_atlas_2018	TCGA-AA-3511-01	Yes	2.9879	1.99563	Low
coadread_tcga_pan_can_atlas_2018	TCGA-F4-6856-01	No	2.7955	1.92429	Low
coadread_tcga_pan_can_atlas_2018	TCGA-AF-A56K-01	No	2.7051	1.88951	Low
coadread_tcga_pan_can_atlas_2018	TCGA-G4-6627-01	No	2.5671	1.83475	Low
coadread_tcga_pan_can_atlas_2018	TCGA-EI-6510-01	No	2.5597	1.83176	Low
coadread_tcga_pan_can_atlas_2018	TCGA-AF-3911-01	Yes	2.3198	1.7311	Low
coadread_tcga_pan_can_atlas_2018	TCGA-A6-6137-01	No	2.3076	1.72578	Low
coadread_tcga_pan_can_atlas_2018	TCGA-DM-A0XF-01	No	2.2649	1.70704	Low
coadread_tcga_pan_can_atlas_2018	TCGA-AD-6964-01	Yes	2.0171	1.59316	Low
coadread_tcga_pan_can_atlas_2018	TCGA-A6-6650-01	No	1.9408	1.55621	Low
coadread_tcga_pan_can_atlas_2018	TCGA-NH-A50U-01	Yes	1.9299	1.55085	Low
coadread_tcga_pan_can_atlas_2018	TCGA-CM-4751-01	No	1.8282	1.49988	Low
coadread_tcga_pan_can_atlas_2018	TCGA-A6-6648-01	Yes	1.7789	1.47451	Low
coadread_tcga_pan_can_atlas_2018	TCGA-A6-6782-01	No	1.7637	1.4666	Low
coadread_tcga_pan_can_atlas_2018	TCGA-F4-6805-01	No	1.6847	1.42476	Low
coadread_tcga_pan_can_atlas_2018	TCGA-CK-6751-01	No	1.5186	1.33262	Low
coadread_tcga_pan_can_atlas_2018	TCGA-A6-2684-01	Yes	1.3911	1.25767	Low
coadread_tcga_pan_can_atlas_2018	TCGA-CA-6717-01	No	1.3507	1.23309	Low
coadread_tcga_pan_can_atlas_2018	TCGA-EI-6514-01	No	1.3354	1.22367	Low
coadread_tcga_pan_can_atlas_2018	TCGA-CK-4948-01	No	1.3158	1.21151	Low
coadread_tcga_pan_can_atlas_2018	TCGA-A6-5662-01	Yes	1.2987	1.20082	Low
coadread_tcga_pan_can_atlas_2018	TCGA-DY-A1H8-01	No	1.2682	1.18155	Low
coadread_tcga_pan_can_atlas_2018	TCGA-A6-6651-01	No	1.2564	1.17402	Low
coadread_tcga_pan_can_atlas_2018	TCGA-F5-6702-01	Yes	1.2392	1.16298	Low
coadread_tcga_pan_can_atlas_2018	TCGA-CM-6674-01	No	1.1287	1.08997	Low
coadread_tcga_pan_can_atlas_2018	TCGA-CA-5797-01	No	1.1165	1.08168	Low
coadread_tcga_pan_can_atlas_2018	TCGA-AD-6963-01	No	1.053	1.03773	Low
coadread_tcga_pan_can_atlas_2018	TCGA-DY-A0XA-01	No	1.0111	1.00798	Low
coadread_tcga_pan_can_atlas_2018	TCGA-CM-6165-01	No	0.9847	0.988921	Low
coadread_tcga_pan_can_atlas_2018	TCGA-AG-4022-01	No	0.8846	0.914258	Low
coadread_tcga_pan_can_atlas_2018	TCGA-F5-6465-01	No	0.7455	0.80364	Low
coadread_tcga_pan_can_atlas_2018	TCGA-D5-6541-01	No	0.7036	0.768587	Low
coadread_tcga_pan_can_atlas_2018	TCGA-F4-6854-01	No	0.695	0.761285	Low
coadread_tcga_pan_can_atlas_2018	TCGA-5M-AATE-01	Yes	0.6865	0.754032	Low
coadread_tcga_pan_can_atlas_2018	TCGA-DM-A1D9-01	No	0.6623	0.733181	Low
coadread_tcga_pan_can_atlas_2018	TCGA-F4-6808-01	No	0.5921	0.670931	Low
coadread_tcga_pan_can_atlas_2018	TCGA-CM-5860-01	No	0.5886	0.667756	Low
coadread_tcga_pan_can_atlas_2018	TCGA-A6-6142-01	Yes	0.5842	0.663754	Low
coadread_tcga_pan_can_atlas_2018	TCGA-AF-6672-01	Yes	0.5603	0.641823	Low
coadread_tcga_pan_can_atlas_2018	TCGA-F4-6460-01	No	0.5214	0.6054	Low
coadread_tcga_pan_can_atlas_2018	TCGA-CK-5916-01	Yes	0.5204	0.604451	Low
coadread_tcga_pan_can_atlas_2018	TCGA-F4-6807-01	No	0.5171	0.601316	Low
coadread_tcga_pan_can_atlas_2018	TCGA-G4-6588-01	No	0.5008	0.585732	Low
coadread_tcga_pan_can_atlas_2018	TCGA-DC-6157-01	No	0.4998	0.58477	Low
coadread_tcga_pan_can_atlas_2018	TCGA-CK-5912-01	No	0.499	0.584	Low
coadread_tcga_pan_can_atlas_2018	TCGA-AA-3660-01	No	0.4831	0.568616	Low
coadread_tcga_pan_can_atlas_2018	TCGA-DC-6156-01	Yes	0.4777	0.563353	Low
coadread_tcga_pan_can_atlas_2018	TCGA-AA-A01P-01	Yes	0.4556	0.541614	Low
coadread_tcga_pan_can_atlas_2018	TCGA-CM-6162-01	No	0.4513	0.537346	Low
coadread_tcga_pan_can_atlas_2018	TCGA-A6-2685-01	Yes	0.4495	0.535555	Low
coadread_tcga_pan_can_atlas_2018	TCGA-EI-6507-01	No	0.4405	0.52657	Low
coadread_tcga_pan_can_atlas_2018	TCGA-AF-2687-01	Yes	0.4257	0.51167	Low
coadread_tcga_pan_can_atlas_2018	TCGA-CA-6716-01	No	0.4243	0.510253	Low
coadread_tcga_pan_can_atlas_2018	TCGA-A6-5667-01	No	0.424	0.509949	Low
coadread_tcga_pan_can_atlas_2018	TCGA-EI-6511-01	No	0.4213	0.507211	Low
coadread_tcga_pan_can_atlas_2018	TCGA-CM-5348-01	No	0.4198	0.505688	Low
coadread_tcga_pan_can_atlas_2018	TCGA-G4-6628-01	No	0.4146	0.500394	Low
coadread_tcga_pan_can_atlas_2018	TCGA-AD-6548-01	No	0.4085	0.49416	Low
coadread_tcga_pan_can_atlas_2018	TCGA-CM-6163-01	No	0.4037	0.489235	Low
coadread_tcga_pan_can_atlas_2018	TCGA-EI-6883-01	No	0.3995	0.484911	Low
coadread_tcga_pan_can_atlas_2018	TCGA-D5-6920-01	No	0.3937	0.47892	Low
coadread_tcga_pan_can_atlas_2018	TCGA-EI-6513-01	No	0.3893	0.474358	Low
coadread_tcga_pan_can_atlas_2018	TCGA-AG-4021-01	Yes	0.3719	0.456175	Low
coadread_tcga_pan_can_atlas_2018	TCGA-D5-6534-01	No	0.3485	0.431356	Low
coadread_tcga_pan_can_atlas_2018	TCGA-QG-A5Z2-01	No	0.3428	0.425244	Low
coadread_tcga_pan_can_atlas_2018	TCGA-D5-5541-01	No	0.3422	0.4246	Low
coadread_tcga_pan_can_atlas_2018	TCGA-AG-3902-01	No	0.3239	0.404794	Low
coadread_tcga_pan_can_atlas_2018	TCGA-3L-AA1B-01	No	0	0	Low
coadread_tcga_pan_can_atlas_2018	TCGA-5M-AAT6-01	Yes	0	0	Low
coadread_tcga_pan_can_atlas_2018	TCGA-A6-2686-01	No	0	0	Low
coadread_tcga_pan_can_atlas_2018	TCGA-A6-5660-01	No	0	0	Low
coadread_tcga_pan_can_atlas_2018	TCGA-A6-5661-01	No	0	0	Low
coadread_tcga_pan_can_atlas_2018	TCGA-A6-5665-01	Yes	0	0	Low
coadread_tcga_pan_can_atlas_2018	TCGA-A6-6138-01	No	0	0	Low
coadread_tcga_pan_can_atlas_2018	TCGA-A6-6649-01	No	0	0	Low
coadread_tcga_pan_can_atlas_2018	TCGA-A6-A567-01	Yes	0	0	Low
coadread_tcga_pan_can_atlas_2018	TCGA-AA-3492-01	No	0	0	Low
coadread_tcga_pan_can_atlas_2018	TCGA-AA-3526-01	No	0	0	Low
coadread_tcga_pan_can_atlas_2018	TCGA-AA-3663-01	No	0	0	Low
coadread_tcga_pan_can_atlas_2018	TCGA-AA-3675-01	No	0	0	Low
coadread_tcga_pan_can_atlas_2018	TCGA-AA-3713-01	No	0	0	Low
coadread_tcga_pan_can_atlas_2018	TCGA-AA-A02Y-01	No	0	0	Low
coadread_tcga_pan_can_atlas_2018	TCGA-AD-5900-01	No	0	0	Low
coadread_tcga_pan_can_atlas_2018	TCGA-AD-6889-01	No	0	0	Low
coadread_tcga_pan_can_atlas_2018	TCGA-AD-6895-01	No	0	0	Low
coadread_tcga_pan_can_atlas_2018	TCGA-AD-6965-01	Yes	0	0	Low
coadread_tcga_pan_can_atlas_2018	TCGA-AD-A5EJ-01	No	0	0	Low
coadread_tcga_pan_can_atlas_2018	TCGA-AD-A5EK-01	No	0	0	Low
coadread_tcga_pan_can_atlas_2018	TCGA-AG-3731-01	No	0	0	Low
coadread_tcga_pan_can_atlas_2018	TCGA-AG-3732-01	No	0	0	Low
coadread_tcga_pan_can_atlas_2018	TCGA-AY-A54L-01	Yes	0	0	Low
coadread_tcga_pan_can_atlas_2018	TCGA-AZ-4315-01	No	0	0	Low
coadread_tcga_pan_can_atlas_2018	TCGA-AZ-4323-01	No	0	0	Low
coadread_tcga_pan_can_atlas_2018	TCGA-AZ-4614-01	No	0	0	Low
coadread_tcga_pan_can_atlas_2018	TCGA-AZ-4615-01	No	0	0	Low
coadread_tcga_pan_can_atlas_2018	TCGA-AZ-4616-01	No	0	0	Low
coadread_tcga_pan_can_atlas_2018	TCGA-AZ-5407-01	No	0	0	Low
coadread_tcga_pan_can_atlas_2018	TCGA-AZ-6598-01	No	0	0	Low
coadread_tcga_pan_can_atlas_2018	TCGA-AZ-6599-01	No	0	0	Low
coadread_tcga_pan_can_atlas_2018	TCGA-AZ-6607-01	No	0	0	Low
coadread_tcga_pan_can_atlas_2018	TCGA-CA-5254-01	No	0	0	Low
coadread_tcga_pan_can_atlas_2018	TCGA-CA-5255-01	No	0	0	Low
coadread_tcga_pan_can_atlas_2018	TCGA-CA-5256-01	No	0	0	Low
coadread_tcga_pan_can_atlas_2018	TCGA-CA-6718-01	Yes	0	0	Low
coadread_tcga_pan_can_atlas_2018	TCGA-CK-4951-01	Yes	0	0	Low
coadread_tcga_pan_can_atlas_2018	TCGA-CK-5913-01	No	0	0	Low
coadread_tcga_pan_can_atlas_2018	TCGA-CM-4743-01	No	0	0	Low
coadread_tcga_pan_can_atlas_2018	TCGA-CM-4744-01	No	0	0	Low
coadread_tcga_pan_can_atlas_2018	TCGA-CM-4747-01	No	0	0	Low
coadread_tcga_pan_can_atlas_2018	TCGA-CM-5861-01	No	0	0	Low
coadread_tcga_pan_can_atlas_2018	TCGA-CM-5864-01	No	0	0	Low
coadread_tcga_pan_can_atlas_2018	TCGA-CM-6170-01	No	0	0	Low
coadread_tcga_pan_can_atlas_2018	TCGA-CM-6171-01	No	0	0	Low
coadread_tcga_pan_can_atlas_2018	TCGA-CM-6675-01	Yes	0	0	Low
coadread_tcga_pan_can_atlas_2018	TCGA-CM-6676-01	No	0	0	Low
coadread_tcga_pan_can_atlas_2018	TCGA-D5-5540-01	No	0	0	Low
coadread_tcga_pan_can_atlas_2018	TCGA-D5-6535-01	No	0	0	Low
coadread_tcga_pan_can_atlas_2018	TCGA-D5-6538-01	No	0	0	Low
coadread_tcga_pan_can_atlas_2018	TCGA-D5-6540-01	No	0	0	Low
coadread_tcga_pan_can_atlas_2018	TCGA-D5-6927-01	No	0	0	Low
coadread_tcga_pan_can_atlas_2018	TCGA-D5-6928-01	No	0	0	Low
coadread_tcga_pan_can_atlas_2018	TCGA-D5-6929-01	No	0	0	Low
coadread_tcga_pan_can_atlas_2018	TCGA-D5-6930-01	No	0	0	Low
coadread_tcga_pan_can_atlas_2018	TCGA-D5-6931-01	No	0	0	Low
coadread_tcga_pan_can_atlas_2018	TCGA-D5-6932-01	No	0	0	Low
coadread_tcga_pan_can_atlas_2018	TCGA-DC-4745-01	No	0	0	Low
coadread_tcga_pan_can_atlas_2018	TCGA-DC-6158-01	No	0	0	Low
coadread_tcga_pan_can_atlas_2018	TCGA-DM-A1D0-01	No	0	0	Low
coadread_tcga_pan_can_atlas_2018	TCGA-DM-A1D4-01	Yes	0	0	Low
coadread_tcga_pan_can_atlas_2018	TCGA-DM-A1D8-01	No	0	0	Low
coadread_tcga_pan_can_atlas_2018	TCGA-DM-A1HA-01	No	0	0	Low
coadread_tcga_pan_can_atlas_2018	TCGA-DM-A1HB-01	No	0	0	Low
coadread_tcga_pan_can_atlas_2018	TCGA-DM-A28C-01	Yes	0	0	Low
coadread_tcga_pan_can_atlas_2018	TCGA-DM-A28H-01	Yes	0	0	Low
coadread_tcga_pan_can_atlas_2018	TCGA-DM-A28K-01	No	0	0	Low
coadread_tcga_pan_can_atlas_2018	TCGA-DT-5265-01	No	0	0	Low
coadread_tcga_pan_can_atlas_2018	TCGA-EF-5830-01	No	0	0	Low
coadread_tcga_pan_can_atlas_2018	TCGA-EI-6512-01	No	0	0	Low
coadread_tcga_pan_can_atlas_2018	TCGA-EI-6885-01	Yes	0	0	Low
coadread_tcga_pan_can_atlas_2018	TCGA-EI-6917-01	No	0	0	Low
coadread_tcga_pan_can_atlas_2018	TCGA-EI-7004-01	No	0	0	Low
coadread_tcga_pan_can_atlas_2018	TCGA-F4-6570-01	No	0	0	Low
coadread_tcga_pan_can_atlas_2018	TCGA-F4-6703-01	No	0	0	Low
coadread_tcga_pan_can_atlas_2018	TCGA-F4-6806-01	Yes	0	0	Low
coadread_tcga_pan_can_atlas_2018	TCGA-F5-6464-01	No	0	0	Low
coadread_tcga_pan_can_atlas_2018	TCGA-F5-6812-01	No	0	0	Low
coadread_tcga_pan_can_atlas_2018	TCGA-F5-6864-01	No	0	0	Low
coadread_tcga_pan_can_atlas_2018	TCGA-G4-6295-01	No	0	0	Low
coadread_tcga_pan_can_atlas_2018	TCGA-G4-6299-01	No	0	0	Low
coadread_tcga_pan_can_atlas_2018	TCGA-G4-6307-01	No	0	0	Low
coadread_tcga_pan_can_atlas_2018	TCGA-G4-6321-01	No	0	0	Low
coadread_tcga_pan_can_atlas_2018	TCGA-G4-6322-01	Yes	0	0	Low
coadread_tcga_pan_can_atlas_2018	TCGA-G4-6323-01	No	0	0	Low
coadread_tcga_pan_can_atlas_2018	TCGA-G4-6586-01	No	0	0	Low
coadread_tcga_pan_can_atlas_2018	TCGA-NH-A6GB-01	No	0	0	Low
coadread_tcga_pan_can_atlas_2018	TCGA-QG-A5Z1-01	No	0	0	Low
coadread_tcga_pan_can_atlas_2018	TCGA-SS-A7HO-01	Yes	0	0	Low
coadread_tcga_pan_can_atlas_2018	TCGA-WS-AB45-01	No	0	0	Low
tgct_tcga_pan_can_atlas_2018	TCGA-XE-AAOC-01	No	436.996	8.77477	High
tgct_tcga_pan_can_atlas_2018	TCGA-2G-AAFZ-01	No	320.197	8.32731	High
tgct_tcga_pan_can_atlas_2018	TCGA-2G-AAL5-01	Yes	278.564	8.12703	High
tgct_tcga_pan_can_atlas_2018	TCGA-XE-AANI-01	No	240.343	7.91494	High
tgct_tcga_pan_can_atlas_2018	TCGA-2G-AAGY-01	Yes	191.829	7.59118	High
tgct_tcga_pan_can_atlas_2018	TCGA-ZM-AA0F-01	No	66.1479	6.06927	High
tgct_tcga_pan_can_atlas_2018	TCGA-XE-AAOJ-01	Yes	63.6475	6.01452	High
tgct_tcga_pan_can_atlas_2018	TCGA-2G-AAGO-01	No	56.6038	5.84809	High
tgct_tcga_pan_can_atlas_2018	TCGA-2G-AAFL-01	Yes	31.5701	5.02548	High
tgct_tcga_pan_can_atlas_2018	TCGA-2G-AAGW-01	No	13.4887	3.85686	Low
tgct_tcga_pan_can_atlas_2018	TCGA-2G-AAFN-01	No	12.3457	3.7383	Low
tgct_tcga_pan_can_atlas_2018	TCGA-2G-AAGG-01	No	11.413	3.63378	Low
tgct_tcga_pan_can_atlas_2018	TCGA-XE-AAO4-01	No	10.5066	3.52439	Low
tgct_tcga_pan_can_atlas_2018	TCGA-2G-AAG3-01	Yes	10.1112	3.47394	Low
tgct_tcga_pan_can_atlas_2018	TCGA-2G-AAFM-01	No	8.8561	3.30102	Low
tgct_tcga_pan_can_atlas_2018	TCGA-2G-AAGA-01	No	6.7815	2.96005	Low
tgct_tcga_pan_can_atlas_2018	TCGA-2G-AAG0-01	Yes	6.7366	2.9517	Low
tgct_tcga_pan_can_atlas_2018	TCGA-2G-AAG8-01	No	6.0279	2.81309	Low
tgct_tcga_pan_can_atlas_2018	TCGA-2G-AAKD-01	No	5.16	2.62293	Low
tgct_tcga_pan_can_atlas_2018	TCGA-2G-AAFO-01	No	4.8164	2.54013	Low
tgct_tcga_pan_can_atlas_2018	TCGA-4K-AAAL-01	No	4.5704	2.47778	Low
tgct_tcga_pan_can_atlas_2018	TCGA-XE-AANV-01	Yes	4.4097	2.43555	Low
tgct_tcga_pan_can_atlas_2018	TCGA-XE-A8H1-01	No	4.2995	2.40586	Low
tgct_tcga_pan_can_atlas_2018	TCGA-VF-A8AA-01	Yes	3.6886	2.22916	Low
tgct_tcga_pan_can_atlas_2018	TCGA-2G-AAGX-01	Yes	3.0538	2.01927	Low
tgct_tcga_pan_can_atlas_2018	TCGA-2G-AAGF-01	Yes	3.0035	2.00126	Low
tgct_tcga_pan_can_atlas_2018	TCGA-2G-AAFV-01	No	2.9991	1.99968	Low
tgct_tcga_pan_can_atlas_2018	TCGA-ZM-AA0D-01	No	2.7624	1.91165	Low
tgct_tcga_pan_can_atlas_2018	TCGA-YU-A90Q-01	No	2.7473	1.90585	Low
tgct_tcga_pan_can_atlas_2018	TCGA-VF-A8A8-01	No	2.572	1.83673	Low
tgct_tcga_pan_can_atlas_2018	TCGA-2G-AAKM-01	No	2.3728	1.75395	Low
tgct_tcga_pan_can_atlas_2018	TCGA-2G-AAKH-01	No	2.3552	1.7464	Low
tgct_tcga_pan_can_atlas_2018	TCGA-VF-A8AD-01	Yes	2.354	1.74588	Low
tgct_tcga_pan_can_atlas_2018	TCGA-2X-A9D6-01	No	2.2827	1.71488	Low
tgct_tcga_pan_can_atlas_2018	TCGA-2G-AAHG-01	No	2.2241	1.6889	Low
tgct_tcga_pan_can_atlas_2018	TCGA-ZM-AA0N-01	Yes	2.2198	1.68697	Low
tgct_tcga_pan_can_atlas_2018	TCGA-2G-AAGS-01	No	2.0758	1.62096	Low
tgct_tcga_pan_can_atlas_2018	TCGA-XY-A8S3-01	No	2.0507	1.60914	Low
tgct_tcga_pan_can_atlas_2018	TCGA-SN-A6IS-01	No	1.9883	1.57932	Low
tgct_tcga_pan_can_atlas_2018	TCGA-YU-A94D-01	No	1.8738	1.52296	Low
tgct_tcga_pan_can_atlas_2018	TCGA-2G-AAGN-01	No	1.7133	1.44005	Low
tgct_tcga_pan_can_atlas_2018	TCGA-S6-A8JW-01	No	1.3738	1.2472	Low
tgct_tcga_pan_can_atlas_2018	TCGA-YU-A90P-01	No	1.2877	1.1939	Low
tgct_tcga_pan_can_atlas_2018	TCGA-2G-AAGJ-01	Yes	1.2088	1.14326	Low
tgct_tcga_pan_can_atlas_2018	TCGA-2G-AAFY-01	No	1.0874	1.06171	Low
tgct_tcga_pan_can_atlas_2018	TCGA-2G-AAKL-01	No	1.0764	1.05408	Low
tgct_tcga_pan_can_atlas_2018	TCGA-2G-AAEX-01	No	0.978	0.984042	Low
tgct_tcga_pan_can_atlas_2018	TCGA-2G-AAH0-01	Yes	0.958	0.969381	Low
tgct_tcga_pan_can_atlas_2018	TCGA-2G-AAHA-01	No	0.9561	0.96798	Low
tgct_tcga_pan_can_atlas_2018	TCGA-2G-AAH2-01	No	0.9403	0.95628	Low
tgct_tcga_pan_can_atlas_2018	TCGA-2G-AAH4-01	No	0.9074	0.931607	Low
tgct_tcga_pan_can_atlas_2018	TCGA-2G-AAGC-01	Yes	0.8639	0.898324	Low
tgct_tcga_pan_can_atlas_2018	TCGA-2G-AAG7-01	No	0.8368	0.877195	Low
tgct_tcga_pan_can_atlas_2018	TCGA-2G-AAKG-01	Yes	0.8309	0.872553	Low
tgct_tcga_pan_can_atlas_2018	TCGA-2G-AAGK-01	Yes	0.81	0.85599	Low
tgct_tcga_pan_can_atlas_2018	TCGA-WZ-A7V3-01	No	0.8094	0.855511	Low
tgct_tcga_pan_can_atlas_2018	TCGA-2G-AAF1-01	No	0.7973	0.845831	Low
tgct_tcga_pan_can_atlas_2018	TCGA-2G-AAL7-01	Yes	0.7825	0.833902	Low
tgct_tcga_pan_can_atlas_2018	TCGA-ZM-AA0H-01	No	0.7576	0.813607	Low
tgct_tcga_pan_can_atlas_2018	TCGA-2G-AAG6-01	No	0.6998	0.765365	Low
tgct_tcga_pan_can_atlas_2018	TCGA-2G-AAGE-01	Yes	0.6418	0.715278	Low
tgct_tcga_pan_can_atlas_2018	TCGA-XE-AAOB-01	Yes	0.6127	0.689478	Low
tgct_tcga_pan_can_atlas_2018	TCGA-2G-AAGI-01	Yes	0.5776	0.657731	Low
tgct_tcga_pan_can_atlas_2018	TCGA-2G-AALP-01	No	0.567	0.648005	Low
tgct_tcga_pan_can_atlas_2018	TCGA-XE-AAO6-01	No	0.5544	0.636358	Low
tgct_tcga_pan_can_atlas_2018	TCGA-2G-AAGP-01	No	0.5333	0.61664	Low
tgct_tcga_pan_can_atlas_2018	TCGA-WZ-A7V4-01	No	0.5271	0.610795	Low
tgct_tcga_pan_can_atlas_2018	TCGA-2G-AAF4-01	No	0.5028	0.587653	Low
tgct_tcga_pan_can_atlas_2018	TCGA-SN-A84Y-01	Yes	0.4995	0.584482	Low
tgct_tcga_pan_can_atlas_2018	TCGA-2G-AAFJ-01	Yes	0.4978	0.582845	Low
tgct_tcga_pan_can_atlas_2018	TCGA-SN-A84X-01	No	0.4905	0.575796	Low
tgct_tcga_pan_can_atlas_2018	TCGA-2G-AAG9-01	No	0.4881	0.573471	Low
tgct_tcga_pan_can_atlas_2018	TCGA-YU-A90W-01	No	0.4853	0.570754	Low
tgct_tcga_pan_can_atlas_2018	TCGA-VF-A8AC-01	No	0.4554	0.541416	Low
tgct_tcga_pan_can_atlas_2018	TCGA-S6-A8JX-01	No	0.4453	0.531369	Low
tgct_tcga_pan_can_atlas_2018	TCGA-2G-AAH8-01	No	0.4441	0.530171	Low
tgct_tcga_pan_can_atlas_2018	TCGA-2G-AAHC-01	No	0.439	0.525067	Low
tgct_tcga_pan_can_atlas_2018	TCGA-XY-A8S2-01	No	0.4329	0.518938	Low
tgct_tcga_pan_can_atlas_2018	TCGA-VF-A8A9-01	No	0.4274	0.51339	Low
tgct_tcga_pan_can_atlas_2018	TCGA-2G-AAGM-01	No	0.4263	0.512277	Low
tgct_tcga_pan_can_atlas_2018	TCGA-XE-AAO3-01	No	0.3978	0.483158	Low
tgct_tcga_pan_can_atlas_2018	TCGA-2G-AAFG-01	Yes	0.3709	0.455123	Low
tgct_tcga_pan_can_atlas_2018	TCGA-SN-A84W-01	No	0.3626	0.446362	Low
tgct_tcga_pan_can_atlas_2018	TCGA-2G-AAF6-01	Yes	0.3184	0.398788	Low
tgct_tcga_pan_can_atlas_2018	TCGA-W4-A7U2-01	No	0.3168	0.397036	Low
tgct_tcga_pan_can_atlas_2018	TCGA-2G-AAEW-01	Yes	0	0	Low
tgct_tcga_pan_can_atlas_2018	TCGA-2G-AAF8-01	Yes	0	0	Low
tgct_tcga_pan_can_atlas_2018	TCGA-2G-AAFH-01	No	0	0	Low
tgct_tcga_pan_can_atlas_2018	TCGA-2G-AAFI-01	No	0	0	Low
tgct_tcga_pan_can_atlas_2018	TCGA-2G-AAG5-01	Yes	0	0	Low
tgct_tcga_pan_can_atlas_2018	TCGA-2G-AAGT-01	Yes	0	0	Low
tgct_tcga_pan_can_atlas_2018	TCGA-2G-AAGV-01	No	0	0	Low
tgct_tcga_pan_can_atlas_2018	TCGA-2G-AAGZ-01	No	0	0	Low
tgct_tcga_pan_can_atlas_2018	TCGA-2G-AAH3-01	No	0	0	Low
tgct_tcga_pan_can_atlas_2018	TCGA-2G-AAHL-01	No	0	0	Low
tgct_tcga_pan_can_atlas_2018	TCGA-2G-AAHN-01	No	0	0	Low
tgct_tcga_pan_can_atlas_2018	TCGA-2G-AAHP-01	Yes	0	0	Low
tgct_tcga_pan_can_atlas_2018	TCGA-2G-AAHT-01	No	0	0	Low
tgct_tcga_pan_can_atlas_2018	TCGA-2X-A9D5-01	No	0	0	Low
tgct_tcga_pan_can_atlas_2018	TCGA-4K-AA1G-01	No	0	0	Low
tgct_tcga_pan_can_atlas_2018	TCGA-4K-AA1H-01	No	0	0	Low
tgct_tcga_pan_can_atlas_2018	TCGA-SB-A6J6-01	No	0	0	Low
tgct_tcga_pan_can_atlas_2018	TCGA-SB-A76C-01	No	0	0	Low
tgct_tcga_pan_can_atlas_2018	TCGA-SO-A8JP-01	No	0	0	Low
tgct_tcga_pan_can_atlas_2018	TCGA-VF-A8AE-01	No	0	0	Low
tgct_tcga_pan_can_atlas_2018	TCGA-WZ-A7V5-01	No	0	0	Low
tgct_tcga_pan_can_atlas_2018	TCGA-WZ-A8D5-01	No	0	0	Low
tgct_tcga_pan_can_atlas_2018	TCGA-X3-A8G4-01	No	0	0	Low
tgct_tcga_pan_can_atlas_2018	TCGA-XE-A8H4-01	No	0	0	Low
tgct_tcga_pan_can_atlas_2018	TCGA-XE-A8H5-01	No	0	0	Low
tgct_tcga_pan_can_atlas_2018	TCGA-XE-A9SE-01	No	0	0	Low
tgct_tcga_pan_can_atlas_2018	TCGA-XE-AANJ-01	Yes	0	0	Low
tgct_tcga_pan_can_atlas_2018	TCGA-XE-AAOD-01	No	0	0	Low
tgct_tcga_pan_can_atlas_2018	TCGA-XE-AAOF-01	No	0	0	Low
tgct_tcga_pan_can_atlas_2018	TCGA-XY-A89B-01	No	0	0	Low
tgct_tcga_pan_can_atlas_2018	TCGA-XY-A9T9-01	No	0	0	Low
tgct_tcga_pan_can_atlas_2018	TCGA-YU-A90Y-01	No	0	0	Low
tgct_tcga_pan_can_atlas_2018	TCGA-YU-A94I-01	No	0	0	Low
tgct_tcga_pan_can_atlas_2018	TCGA-YU-AA61-01	No	0	0	Low
tgct_tcga_pan_can_atlas_2018	TCGA-ZM-AA05-01	No	0	0	Low
tgct_tcga_pan_can_atlas_2018	TCGA-ZM-AA06-01	No	0	0	Low
tgct_tcga_pan_can_atlas_2018	TCGA-ZM-AA0B-01	No	0	0	Low
tgct_tcga_pan_can_atlas_2018	TCGA-ZM-AA0E-01	No	0	0	Low
skcm_tcga_pan_can_atlas_2018	TCGA-D9-A4Z5-01	No	2121.89	11.0518	High
skcm_tcga_pan_can_atlas_2018	TCGA-RP-A6K9-06	Yes	1116.37	10.1259	High
skcm_tcga_pan_can_atlas_2018	TCGA-ER-A42H-01	Yes	976.325	9.93269	High
skcm_tcga_pan_can_atlas_2018	TCGA-D3-A1QB-06	No	791.034	9.62942	High
skcm_tcga_pan_can_atlas_2018	TCGA-D3-A51K-06	No	736.76	9.52701	High
skcm_tcga_pan_can_atlas_2018	TCGA-ER-A3ES-06	No	729.058	9.51187	High
skcm_tcga_pan_can_atlas_2018	TCGA-GN-A8LK-06	Yes	600.096	9.23145	High
skcm_tcga_pan_can_atlas_2018	TCGA-FS-A1ZD-06	Yes	584.685	9.19398	High
skcm_tcga_pan_can_atlas_2018	TCGA-EE-A2GN-06	Yes	545.838	9.09497	High
skcm_tcga_pan_can_atlas_2018	TCGA-ER-A2NF-06	Yes	428.464	8.74639	High
skcm_tcga_pan_can_atlas_2018	TCGA-ER-A3EV-06	Yes	419.795	8.71697	High
skcm_tcga_pan_can_atlas_2018	TCGA-EB-A5SH-06	No	417.441	8.70888	High
skcm_tcga_pan_can_atlas_2018	TCGA-D3-A2J6-06	Yes	396.151	8.63354	High
skcm_tcga_pan_can_atlas_2018	TCGA-ER-A2NF-01	Yes	391.882	8.61795	High
skcm_tcga_pan_can_atlas_2018	TCGA-BF-A3DL-01	No	367.067	8.52382	High
skcm_tcga_pan_can_atlas_2018	TCGA-BF-A1PX-01	No	350.712	8.45825	High
skcm_tcga_pan_can_atlas_2018	TCGA-EE-A17X-06	Yes	323.658	8.34278	High
skcm_tcga_pan_can_atlas_2018	TCGA-GN-A262-06	No	306.213	8.2631	High
skcm_tcga_pan_can_atlas_2018	TCGA-EB-A4OY-01	No	301.15	8.23912	High
skcm_tcga_pan_can_atlas_2018	TCGA-EB-A430-01	No	288.746	8.17864	High
skcm_tcga_pan_can_atlas_2018	TCGA-FW-A5DX-01	No	288	8.17493	High
skcm_tcga_pan_can_atlas_2018	TCGA-BF-A5ES-01	No	282.659	8.14801	High
skcm_tcga_pan_can_atlas_2018	TCGA-ER-A19K-01	Yes	270.105	8.08271	High
skcm_tcga_pan_can_atlas_2018	TCGA-EE-A183-06	Yes	267.53	8.06894	High
skcm_tcga_pan_can_atlas_2018	TCGA-ER-A19C-06	No	266.452	8.06314	High
skcm_tcga_pan_can_atlas_2018	TCGA-ER-A19T-01	No	263.82	8.04887	High
skcm_tcga_pan_can_atlas_2018	TCGA-FR-A7U8-06	Yes	258.689	8.02064	High
skcm_tcga_pan_can_atlas_2018	TCGA-EE-A2A6-06	No	257.324	8.01304	High
skcm_tcga_pan_can_atlas_2018	TCGA-D3-A8GL-06	Yes	238.916	7.90639	High
skcm_tcga_pan_can_atlas_2018	TCGA-EE-A29E-06	No	211.637	7.73225	High
skcm_tcga_pan_can_atlas_2018	TCGA-D3-A1Q7-06	No	211.212	7.72936	High
skcm_tcga_pan_can_atlas_2018	TCGA-FS-A1ZJ-06	Yes	202.089	7.66597	High
skcm_tcga_pan_can_atlas_2018	TCGA-WE-AA9Y-06	No	199.684	7.64878	High
skcm_tcga_pan_can_atlas_2018	TCGA-FS-A1Z3-06	Yes	199.551	7.64783	High
skcm_tcga_pan_can_atlas_2018	TCGA-FW-A3TV-06	Yes	196.423	7.62515	High
skcm_tcga_pan_can_atlas_2018	TCGA-YG-AA3O-06	Yes	195.353	7.61731	High
skcm_tcga_pan_can_atlas_2018	TCGA-ER-A195-06	No	193.47	7.6034	High
skcm_tcga_pan_can_atlas_2018	TCGA-EB-A44P-01	No	191.822	7.59113	High
skcm_tcga_pan_can_atlas_2018	TCGA-HR-A2OH-06	No	189.696	7.57513	High
skcm_tcga_pan_can_atlas_2018	TCGA-ER-A193-06	Yes	184.753	7.53724	High
skcm_tcga_pan_can_atlas_2018	TCGA-D3-A3CC-06	Yes	184.322	7.53389	High
skcm_tcga_pan_can_atlas_2018	TCGA-D9-A4Z6-06	Yes	173.826	7.44978	High
skcm_tcga_pan_can_atlas_2018	TCGA-ER-A196-01	No	171.235	7.42823	High
skcm_tcga_pan_can_atlas_2018	TCGA-EE-A2GL-06	Yes	168.616	7.40613	High
skcm_tcga_pan_can_atlas_2018	TCGA-D3-A5GU-06	Yes	167.882	7.39987	High
skcm_tcga_pan_can_atlas_2018	TCGA-ER-A19T-06	No	159.698	7.32821	High
skcm_tcga_pan_can_atlas_2018	TCGA-EE-A3J7-06	Yes	155.852	7.29326	High
skcm_tcga_pan_can_atlas_2018	TCGA-EE-A2M6-06	Yes	153.534	7.27178	High
skcm_tcga_pan_can_atlas_2018	TCGA-FR-A8YD-06	No	147.076	7.21019	High
skcm_tcga_pan_can_atlas_2018	TCGA-EE-A17Z-06	Yes	142.591	7.16582	High
skcm_tcga_pan_can_atlas_2018	TCGA-3N-A9WB-06	Yes	141.761	7.15746	High
skcm_tcga_pan_can_atlas_2018	TCGA-D3-A2JF-06	No	134.752	7.08483	High
skcm_tcga_pan_can_atlas_2018	TCGA-DA-A1I4-06	Yes	130.214	7.03578	High
skcm_tcga_pan_can_atlas_2018	TCGA-FS-A1ZK-06	Yes	122.857	6.95253	High
skcm_tcga_pan_can_atlas_2018	TCGA-GN-A264-06	Yes	113.656	6.84117	High
skcm_tcga_pan_can_atlas_2018	TCGA-EB-A5UM-01	No	112.621	6.82809	High
skcm_tcga_pan_can_atlas_2018	TCGA-EE-A2A0-06	Yes	109.696	6.79046	High
skcm_tcga_pan_can_atlas_2018	TCGA-EE-A20H-06	Yes	107.106	6.7563	High
skcm_tcga_pan_can_atlas_2018	TCGA-EB-A3XD-01	No	105	6.72792	High
skcm_tcga_pan_can_atlas_2018	TCGA-FW-A3R5-06	No	103.844	6.7121	High
skcm_tcga_pan_can_atlas_2018	TCGA-ER-A19D-06	Yes	102.103	6.68794	High
skcm_tcga_pan_can_atlas_2018	TCGA-EB-A24D-01	Yes	98.1236	6.63116	High
skcm_tcga_pan_can_atlas_2018	TCGA-EE-A2A5-06	Yes	95.9596	6.59931	High
skcm_tcga_pan_can_atlas_2018	TCGA-ER-A1A1-06	Yes	95.3591	6.59035	High
skcm_tcga_pan_can_atlas_2018	TCGA-3N-A9WD-06	Yes	95.0355	6.5855	High
skcm_tcga_pan_can_atlas_2018	TCGA-D3-A3C8-06	No	94.4424	6.57656	High
skcm_tcga_pan_can_atlas_2018	TCGA-BF-A1PV-01	No	90.8548	6.52128	High
skcm_tcga_pan_can_atlas_2018	TCGA-D3-A1Q4-06	No	85.6349	6.43688	High
skcm_tcga_pan_can_atlas_2018	TCGA-ER-A2NB-01	Yes	81.042	6.35829	High
skcm_tcga_pan_can_atlas_2018	TCGA-FS-A1ZR-06	Yes	78.7603	6.3176	High
skcm_tcga_pan_can_atlas_2018	TCGA-EB-A3Y7-01	No	77.9462	6.3028	High
skcm_tcga_pan_can_atlas_2018	TCGA-EE-A3J3-06	Yes	75.3447	6.25446	High
skcm_tcga_pan_can_atlas_2018	TCGA-EE-A2MR-06	Yes	75.2841	6.25331	High
skcm_tcga_pan_can_atlas_2018	TCGA-EB-A1NK-01	No	73.7623	6.22424	High
skcm_tcga_pan_can_atlas_2018	TCGA-BF-A5EQ-01	No	64.7207	6.03828	High
skcm_tcga_pan_can_atlas_2018	TCGA-GN-A8LL-06	Yes	64.2415	6.02772	High
skcm_tcga_pan_can_atlas_2018	TCGA-EE-A2MS-06	Yes	64.1769	6.02629	High
skcm_tcga_pan_can_atlas_2018	TCGA-WE-A8ZQ-06	No	63.3803	6.00855	High
skcm_tcga_pan_can_atlas_2018	TCGA-ER-A2ND-06	No	62.9853	5.99967	High
skcm_tcga_pan_can_atlas_2018	TCGA-ER-A19W-06	Yes	62.2482	5.98295	High
skcm_tcga_pan_can_atlas_2018	TCGA-EB-A4IQ-01	No	61.7972	5.97263	High
skcm_tcga_pan_can_atlas_2018	TCGA-EE-A29T-06	Yes	61.1782	5.95834	High
skcm_tcga_pan_can_atlas_2018	TCGA-BF-A3DN-01	No	60.0217	5.93125	High
skcm_tcga_pan_can_atlas_2018	TCGA-D3-A3MO-06	Yes	58.6018	5.89728	High
skcm_tcga_pan_can_atlas_2018	TCGA-D3-A3BZ-06	No	57.2436	5.86403	High
skcm_tcga_pan_can_atlas_2018	TCGA-FR-A2OS-01	No	56.9861	5.85764	High
skcm_tcga_pan_can_atlas_2018	TCGA-ER-A2NC-06	Yes	56.6084	5.84821	High
skcm_tcga_pan_can_atlas_2018	TCGA-EB-A299-01	No	54.7482	5.80085	High
skcm_tcga_pan_can_atlas_2018	TCGA-ER-A19B-06	Yes	54.4383	5.79281	High
skcm_tcga_pan_can_atlas_2018	TCGA-BF-A5ER-01	No	52.395	5.73863	High
skcm_tcga_pan_can_atlas_2018	TCGA-EB-A3XE-01	No	51.4706	5.71344	High
skcm_tcga_pan_can_atlas_2018	TCGA-EB-A5SF-01	No	50.6937	5.69192	High
skcm_tcga_pan_can_atlas_2018	TCGA-GN-A267-06	Yes	48.9771	5.6432	High
skcm_tcga_pan_can_atlas_2018	TCGA-EE-A2MM-06	Yes	46.3237	5.56449	High
skcm_tcga_pan_can_atlas_2018	TCGA-ER-A19S-06	No	46.2754	5.56302	High
skcm_tcga_pan_can_atlas_2018	TCGA-EE-A29X-06	Yes	44.9355	5.52154	High
skcm_tcga_pan_can_atlas_2018	TCGA-FS-A1YX-06	Yes	43.5822	5.4784	High
skcm_tcga_pan_can_atlas_2018	TCGA-EB-A41A-01	No	41.8954	5.42275	High
skcm_tcga_pan_can_atlas_2018	TCGA-D3-A8GK-06	No	36.2661	5.21979	High
skcm_tcga_pan_can_atlas_2018	TCGA-GF-A6C9-06	No	36.2319	5.21847	High
skcm_tcga_pan_can_atlas_2018	TCGA-WE-A8ZM-06	Yes	36.1856	5.21667	High
skcm_tcga_pan_can_atlas_2018	TCGA-YD-A9TB-06	No	35.6573	5.19603	High
skcm_tcga_pan_can_atlas_2018	TCGA-EE-A2MI-06	Yes	34.5881	5.15332	High
skcm_tcga_pan_can_atlas_2018	TCGA-EE-A20I-06	Yes	32.8185	5.07974	High
skcm_tcga_pan_can_atlas_2018	TCGA-EB-A44Q-06	No	32.6745	5.07358	High
skcm_tcga_pan_can_atlas_2018	TCGA-D3-A2J8-06	Yes	32.2206	5.05401	High
skcm_tcga_pan_can_atlas_2018	TCGA-BF-A1PU-01	Yes	32.1429	5.05063	High
skcm_tcga_pan_can_atlas_2018	TCGA-FR-A3YO-06	Yes	32.0802	5.0479	High
skcm_tcga_pan_can_atlas_2018	TCGA-YD-A89C-06	Yes	31.6428	5.02869	High
skcm_tcga_pan_can_atlas_2018	TCGA-FR-A8YE-06	No	31.401	5.01797	Low
skcm_tcga_pan_can_atlas_2018	TCGA-D3-A8GM-06	No	31.1521	5.00684	Low
skcm_tcga_pan_can_atlas_2018	TCGA-EE-A2GR-06	Yes	28.4073	4.8781	Low
skcm_tcga_pan_can_atlas_2018	TCGA-ER-A19L-06	Yes	23.4412	4.61124	Low
skcm_tcga_pan_can_atlas_2018	TCGA-ER-A2NG-06	Yes	23.2964	4.60267	Low
skcm_tcga_pan_can_atlas_2018	TCGA-EE-A2GP-06	Yes	22.2396	4.53851	Low
skcm_tcga_pan_can_atlas_2018	TCGA-GF-A2C7-01	No	22.1449	4.53262	Low
skcm_tcga_pan_can_atlas_2018	TCGA-FS-A4F9-06	Yes	19.574	4.36275	Low
skcm_tcga_pan_can_atlas_2018	TCGA-EE-A29R-06	Yes	19.0323	4.32426	Low
skcm_tcga_pan_can_atlas_2018	TCGA-DA-A95Y-06	No	18.9526	4.3185	Low
skcm_tcga_pan_can_atlas_2018	TCGA-Z2-AA3V-06	No	15.694	4.06126	Low
skcm_tcga_pan_can_atlas_2018	TCGA-D3-A5GT-01	Yes	14.892	3.99023	Low
skcm_tcga_pan_can_atlas_2018	TCGA-D3-A3C7-06	No	12.2466	3.72755	Low
skcm_tcga_pan_can_atlas_2018	TCGA-D3-A1Q6-06	Yes	11.9705	3.69716	Low
skcm_tcga_pan_can_atlas_2018	TCGA-EB-A5UN-06	Yes	10.1996	3.48538	Low
skcm_tcga_pan_can_atlas_2018	TCGA-EE-A2MP-06	Yes	10.1946	3.48473	Low
skcm_tcga_pan_can_atlas_2018	TCGA-GN-A268-06	Yes	9.136	3.34142	Low
skcm_tcga_pan_can_atlas_2018	TCGA-EE-A3J8-06	Yes	8.8052	3.29355	Low
skcm_tcga_pan_can_atlas_2018	TCGA-EB-A44O-01	Yes	8.619	3.26589	Low
skcm_tcga_pan_can_atlas_2018	TCGA-FS-A1ZG-06	Yes	8.4728	3.24379	Low
skcm_tcga_pan_can_atlas_2018	TCGA-EE-A2M5-06	Yes	8.3711	3.22822	Low
skcm_tcga_pan_can_atlas_2018	TCGA-EE-A2GK-06	Yes	7.2187	3.03891	Low
skcm_tcga_pan_can_atlas_2018	TCGA-EE-A2ME-06	Yes	6.9593	2.99264	Low
skcm_tcga_pan_can_atlas_2018	TCGA-EE-A185-06	Yes	6.6298	2.93165	Low
skcm_tcga_pan_can_atlas_2018	TCGA-D3-A2JB-06	Yes	6.3513	2.878	Low
skcm_tcga_pan_can_atlas_2018	TCGA-GN-A266-06	Yes	5.7222	2.74893	Low
skcm_tcga_pan_can_atlas_2018	TCGA-EE-A29D-06	No	5.6528	2.73396	Low
skcm_tcga_pan_can_atlas_2018	TCGA-D3-A2JA-06	No	5.4054	2.67929	Low
skcm_tcga_pan_can_atlas_2018	TCGA-GN-A4U3-06	Yes	5.2483	2.64346	Low
skcm_tcga_pan_can_atlas_2018	TCGA-EB-A4XL-01	No	5.032	2.59264	Low
skcm_tcga_pan_can_atlas_2018	TCGA-EE-A3AH-06	Yes	4.9091	2.56294	Low
skcm_tcga_pan_can_atlas_2018	TCGA-D3-A8GB-06	Yes	4.49	2.45681	Low
skcm_tcga_pan_can_atlas_2018	TCGA-BF-A1Q0-01	No	4.2243	2.38524	Low
skcm_tcga_pan_can_atlas_2018	TCGA-DA-A3F8-06	No	4.1734	2.37111	Low
skcm_tcga_pan_can_atlas_2018	TCGA-FR-A729-06	Yes	4.1339	2.36006	Low
skcm_tcga_pan_can_atlas_2018	TCGA-BF-A5EO-01	No	4.128	2.3584	Low
skcm_tcga_pan_can_atlas_2018	TCGA-FS-A1Z7-06	Yes	4.1209	2.3564	Low
skcm_tcga_pan_can_atlas_2018	TCGA-EE-A2MT-06	No	4.1026	2.35123	Low
skcm_tcga_pan_can_atlas_2018	TCGA-FS-A1ZY-06	Yes	4.0729	2.34281	Low
skcm_tcga_pan_can_atlas_2018	TCGA-D3-A3C1-06	No	4.0323	2.33122	Low
skcm_tcga_pan_can_atlas_2018	TCGA-EE-A2MQ-06	Yes	3.7814	2.25743	Low
skcm_tcga_pan_can_atlas_2018	TCGA-D3-A51F-06	No	3.7426	2.24568	Low
skcm_tcga_pan_can_atlas_2018	TCGA-EE-A182-06	Yes	3.7279	2.2412	Low
skcm_tcga_pan_can_atlas_2018	TCGA-D9-A3Z3-06	No	3.602	2.20226	Low
skcm_tcga_pan_can_atlas_2018	TCGA-EB-A42Z-01	No	3.5518	2.18644	Low
skcm_tcga_pan_can_atlas_2018	TCGA-DA-A1IA-06	Yes	3.5215	2.1768	Low
skcm_tcga_pan_can_atlas_2018	TCGA-ER-A19A-06	No	3.3271	2.1134	Low
skcm_tcga_pan_can_atlas_2018	TCGA-EE-A29C-06	Yes	3.3182	2.11043	Low
skcm_tcga_pan_can_atlas_2018	TCGA-DA-A1IB-06	No	3.2188	2.07683	Low
skcm_tcga_pan_can_atlas_2018	TCGA-ER-A42K-06	No	3.1708	2.06032	Low
skcm_tcga_pan_can_atlas_2018	TCGA-D9-A6EG-06	Yes	2.9492	1.98156	Low
skcm_tcga_pan_can_atlas_2018	TCGA-WE-A8ZN-06	Yes	2.6762	1.87822	Low
skcm_tcga_pan_can_atlas_2018	TCGA-EB-A4OZ-01	No	2.6385	1.86334	Low
skcm_tcga_pan_can_atlas_2018	TCGA-RP-A695-06	Yes	2.5679	1.83508	Low
skcm_tcga_pan_can_atlas_2018	TCGA-BF-A1PZ-01	No	2.4444	1.78425	Low
skcm_tcga_pan_can_atlas_2018	TCGA-EE-A2MN-06	Yes	2.4115	1.77041	Low
skcm_tcga_pan_can_atlas_2018	TCGA-DA-A1HW-06	No	2.282	1.71458	Low
skcm_tcga_pan_can_atlas_2018	TCGA-DA-A95Z-06	No	2.1676	1.66339	Low
skcm_tcga_pan_can_atlas_2018	TCGA-D9-A4Z3-01	Yes	2.1478	1.65434	Low
skcm_tcga_pan_can_atlas_2018	TCGA-EB-A5SG-06	No	2.1086	1.63626	Low
skcm_tcga_pan_can_atlas_2018	TCGA-D3-A2J9-06	Yes	2.1078	1.63589	Low
skcm_tcga_pan_can_atlas_2018	TCGA-DA-A1I2-06	Yes	2.1038	1.63404	Low
skcm_tcga_pan_can_atlas_2018	TCGA-FS-A1Z0-06	Yes	2.0548	1.61108	Low
skcm_tcga_pan_can_atlas_2018	TCGA-D3-A2JG-06	Yes	1.8769	1.52452	Low
skcm_tcga_pan_can_atlas_2018	TCGA-D3-A8GI-06	Yes	1.7841	1.47721	Low
skcm_tcga_pan_can_atlas_2018	TCGA-EB-A44N-01	Yes	1.7513	1.46011	Low
skcm_tcga_pan_can_atlas_2018	TCGA-QB-A6FS-06	No	1.7251	1.44631	Low
skcm_tcga_pan_can_atlas_2018	TCGA-FR-A44A-06	No	1.5664	1.35975	Low
skcm_tcga_pan_can_atlas_2018	TCGA-D9-A3Z4-01	Yes	1.5444	1.34733	Low
skcm_tcga_pan_can_atlas_2018	TCGA-GF-A769-01	No	1.4647	1.30141	Low
skcm_tcga_pan_can_atlas_2018	TCGA-D3-A51G-06	No	1.4503	1.29296	Low
skcm_tcga_pan_can_atlas_2018	TCGA-D3-A8GD-06	No	1.3638	1.24111	Low
skcm_tcga_pan_can_atlas_2018	TCGA-FR-A69P-06	Yes	1.3345	1.22311	Low
skcm_tcga_pan_can_atlas_2018	TCGA-D3-A5GO-06	Yes	1.3276	1.21884	Low
skcm_tcga_pan_can_atlas_2018	TCGA-BF-A5EP-01	No	1.3159	1.21157	Low
skcm_tcga_pan_can_atlas_2018	TCGA-FS-A4FB-06	Yes	1.2203	1.15075	Low
skcm_tcga_pan_can_atlas_2018	TCGA-WE-A8ZO-06	No	1.2167	1.14841	Low
skcm_tcga_pan_can_atlas_2018	TCGA-Z2-A8RT-06	No	1.1628	1.1129	Low
skcm_tcga_pan_can_atlas_2018	TCGA-D3-A8GV-06	Yes	1.1521	1.10575	Low
skcm_tcga_pan_can_atlas_2018	TCGA-D3-A1Q5-06	Yes	1.1422	1.09909	Low
skcm_tcga_pan_can_atlas_2018	TCGA-WE-A8ZT-06	No	1.1375	1.09592	Low
skcm_tcga_pan_can_atlas_2018	TCGA-EB-A6QY-01	Yes	1.1322	1.09234	Low
skcm_tcga_pan_can_atlas_2018	TCGA-EE-A29G-06	Yes	1.1233	1.08631	Low
skcm_tcga_pan_can_atlas_2018	TCGA-D3-A2JN-06	No	1.0905	1.06385	Low
skcm_tcga_pan_can_atlas_2018	TCGA-EB-A5FP-01	Yes	0.997	0.997834	Low
skcm_tcga_pan_can_atlas_2018	TCGA-W3-A824-06	Yes	0.9867	0.990374	Low
skcm_tcga_pan_can_atlas_2018	TCGA-ER-A199-06	Yes	0.9611	0.971663	Low
skcm_tcga_pan_can_atlas_2018	TCGA-D3-A51R-06	Yes	0.9588	0.96997	Low
skcm_tcga_pan_can_atlas_2018	TCGA-ER-A2NE-06	No	0.8963	0.923187	Low
skcm_tcga_pan_can_atlas_2018	TCGA-W3-A825-06	Yes	0.8893	0.917852	Low
skcm_tcga_pan_can_atlas_2018	TCGA-EE-A2GO-06	Yes	0.8871	0.916171	Low
skcm_tcga_pan_can_atlas_2018	TCGA-D3-A1Q3-06	No	0.8786	0.909658	Low
skcm_tcga_pan_can_atlas_2018	TCGA-EB-A431-01	No	0.8699	0.902961	Low
skcm_tcga_pan_can_atlas_2018	TCGA-EE-A29V-06	Yes	0.8586	0.894216	Low
skcm_tcga_pan_can_atlas_2018	TCGA-EE-A29A-06	Yes	0.8501	0.887603	Low
skcm_tcga_pan_can_atlas_2018	TCGA-GN-A4U9-06	Yes	0.8373	0.877587	Low
skcm_tcga_pan_can_atlas_2018	TCGA-D3-A8GE-06	No	0.829	0.871055	Low
skcm_tcga_pan_can_atlas_2018	TCGA-LH-A9QB-06	No	0.8247	0.867659	Low
skcm_tcga_pan_can_atlas_2018	TCGA-QB-AA9O-06	Yes	0.7955	0.844386	Low
skcm_tcga_pan_can_atlas_2018	TCGA-DA-A1I5-06	No	0.7803	0.83212	Low
skcm_tcga_pan_can_atlas_2018	TCGA-EB-A5UL-06	No	0.7634	0.81836	Low
skcm_tcga_pan_can_atlas_2018	TCGA-W3-AA1V-06	Yes	0.7502	0.80752	Low
skcm_tcga_pan_can_atlas_2018	TCGA-EE-A29M-06	No	0.68	0.748461	Low
skcm_tcga_pan_can_atlas_2018	TCGA-DA-A95X-06	No	0.6542	0.726134	Low
skcm_tcga_pan_can_atlas_2018	TCGA-D3-A51H-06	No	0.6386	0.712464	Low
skcm_tcga_pan_can_atlas_2018	TCGA-D3-A3C6-06	Yes	0.6242	0.699729	Low
skcm_tcga_pan_can_atlas_2018	TCGA-D3-A8GO-06	Yes	0.5989	0.67708	Low
skcm_tcga_pan_can_atlas_2018	TCGA-EE-A2GS-06	Yes	0.5935	0.672199	Low
skcm_tcga_pan_can_atlas_2018	TCGA-FR-A3YN-06	No	0.5819	0.661658	Low
skcm_tcga_pan_can_atlas_2018	TCGA-EB-A42Y-01	Yes	0.5688	0.649661	Low
skcm_tcga_pan_can_atlas_2018	TCGA-EE-A2A2-06	No	0.5576	0.639325	Low
skcm_tcga_pan_can_atlas_2018	TCGA-D3-A8GP-06	No	0.545	0.627607	Low
skcm_tcga_pan_can_atlas_2018	TCGA-EB-A3XC-01	Yes	0.5131	0.597507	Low
skcm_tcga_pan_can_atlas_2018	TCGA-W3-A828-06	Yes	0.4845	0.569977	Low
skcm_tcga_pan_can_atlas_2018	TCGA-RP-A693-06	No	0.4798	0.565402	Low
skcm_tcga_pan_can_atlas_2018	TCGA-WE-AAA3-06	No	0.4603	0.546265	Low
skcm_tcga_pan_can_atlas_2018	TCGA-D3-A8GJ-06	No	0.4583	0.544288	Low
skcm_tcga_pan_can_atlas_2018	TCGA-EE-A2GD-06	Yes	0.4392	0.525267	Low
skcm_tcga_pan_can_atlas_2018	TCGA-WE-A8K1-06	No	0.4261	0.512075	Low
skcm_tcga_pan_can_atlas_2018	TCGA-FR-A728-01	No	0.4255	0.511468	Low
skcm_tcga_pan_can_atlas_2018	TCGA-GN-A9SD-06	Yes	0.4077	0.49334	Low
skcm_tcga_pan_can_atlas_2018	TCGA-EE-A3AF-06	Yes	0.3852	0.470094	Low
skcm_tcga_pan_can_atlas_2018	TCGA-EE-A2A1-06	Yes	0.3845	0.469365	Low
skcm_tcga_pan_can_atlas_2018	TCGA-EE-A2MH-06	Yes	0.382	0.466758	Low
skcm_tcga_pan_can_atlas_2018	TCGA-D3-A8GC-06	Yes	0.3696	0.453755	Low
skcm_tcga_pan_can_atlas_2018	TCGA-RP-A694-06	No	0.3666	0.450591	Low
skcm_tcga_pan_can_atlas_2018	TCGA-EE-A29W-06	No	0.3597	0.443288	Low
skcm_tcga_pan_can_atlas_2018	TCGA-D3-A1Q1-06	Yes	0.3582	0.441696	Low
skcm_tcga_pan_can_atlas_2018	TCGA-WE-A8ZY-06	Yes	0.3566	0.439995	Low
skcm_tcga_pan_can_atlas_2018	TCGA-DA-A1I1-06	No	0.3527	0.435842	Low
skcm_tcga_pan_can_atlas_2018	TCGA-HR-A2OG-06	Yes	0.344	0.426533	Low
skcm_tcga_pan_can_atlas_2018	TCGA-FS-A4F5-06	Yes	0.3439	0.426426	Low
skcm_tcga_pan_can_atlas_2018	TCGA-FS-A1ZE-06	Yes	0.3351	0.416948	Low
skcm_tcga_pan_can_atlas_2018	TCGA-EB-A5VU-01	Yes	0.335	0.41684	Low
skcm_tcga_pan_can_atlas_2018	TCGA-D9-A4Z2-01	Yes	0.333	0.414677	Low
skcm_tcga_pan_can_atlas_2018	TCGA-FR-A3R1-01	Yes	0.3329	0.414569	Low
skcm_tcga_pan_can_atlas_2018	TCGA-BF-A3DM-01	No	0.3203	0.400866	Low
skcm_tcga_pan_can_atlas_2018	TCGA-EE-A20F-06	No	0.3126	0.392427	Low
skcm_tcga_pan_can_atlas_2018	TCGA-FS-A1ZB-06	Yes	0.311	0.390668	Low
skcm_tcga_pan_can_atlas_2018	TCGA-FR-A726-01	Yes	0.3061	0.385265	Low
skcm_tcga_pan_can_atlas_2018	TCGA-FS-A1ZN-01	Yes	0.3019	0.380619	Low
skcm_tcga_pan_can_atlas_2018	TCGA-FS-A1ZA-06	Yes	0.2998	0.37829	Low
skcm_tcga_pan_can_atlas_2018	TCGA-EE-A3AG-06	Yes	0.2865	0.363451	Low
skcm_tcga_pan_can_atlas_2018	TCGA-EB-A24C-01	Yes	0.2851	0.361881	Low
skcm_tcga_pan_can_atlas_2018	TCGA-EE-A3AE-06	No	0.2846	0.361319	Low
skcm_tcga_pan_can_atlas_2018	TCGA-ER-A198-06	Yes	0.2816	0.357946	Low
skcm_tcga_pan_can_atlas_2018	TCGA-EE-A2GB-06	No	0.2505	0.322505	Low
skcm_tcga_pan_can_atlas_2018	TCGA-3N-A9WC-06	No	0	0	Low
skcm_tcga_pan_can_atlas_2018	TCGA-BF-A3DJ-01	Yes	0	0	Low
skcm_tcga_pan_can_atlas_2018	TCGA-BF-AAP0-06	No	0	0	Low
skcm_tcga_pan_can_atlas_2018	TCGA-D3-A1Q8-06	Yes	0	0	Low
skcm_tcga_pan_can_atlas_2018	TCGA-D3-A1Q9-06	Yes	0	0	Low
skcm_tcga_pan_can_atlas_2018	TCGA-D3-A1QA-06	Yes	0	0	Low
skcm_tcga_pan_can_atlas_2018	TCGA-D3-A2J7-06	Yes	0	0	Low
skcm_tcga_pan_can_atlas_2018	TCGA-D3-A2JC-06	No	0	0	Low
skcm_tcga_pan_can_atlas_2018	TCGA-D3-A2JD-06	Yes	0	0	Low
skcm_tcga_pan_can_atlas_2018	TCGA-D3-A2JE-06	Yes	0	0	Low
skcm_tcga_pan_can_atlas_2018	TCGA-D3-A2JH-06	No	0	0	Low
skcm_tcga_pan_can_atlas_2018	TCGA-D3-A2JK-06	Yes	0	0	Low
skcm_tcga_pan_can_atlas_2018	TCGA-D3-A2JL-06	No	0	0	Low
skcm_tcga_pan_can_atlas_2018	TCGA-D3-A2JO-06	Yes	0	0	Low
skcm_tcga_pan_can_atlas_2018	TCGA-D3-A2JP-06	No	0	0	Low
skcm_tcga_pan_can_atlas_2018	TCGA-D3-A3C3-06	No	0	0	Low
skcm_tcga_pan_can_atlas_2018	TCGA-D3-A3CB-06	No	0	0	Low
skcm_tcga_pan_can_atlas_2018	TCGA-D3-A3CE-06	Yes	0	0	Low
skcm_tcga_pan_can_atlas_2018	TCGA-D3-A3CF-06	Yes	0	0	Low
skcm_tcga_pan_can_atlas_2018	TCGA-D3-A3ML-06	Yes	0	0	Low
skcm_tcga_pan_can_atlas_2018	TCGA-D3-A3MR-06	Yes	0	0	Low
skcm_tcga_pan_can_atlas_2018	TCGA-D3-A3MU-06	Yes	0	0	Low
skcm_tcga_pan_can_atlas_2018	TCGA-D3-A3MV-06	No	0	0	Low
skcm_tcga_pan_can_atlas_2018	TCGA-D3-A51E-06	No	0	0	Low
skcm_tcga_pan_can_atlas_2018	TCGA-D3-A51J-06	No	0	0	Low
skcm_tcga_pan_can_atlas_2018	TCGA-D3-A51N-06	Yes	0	0	Low
skcm_tcga_pan_can_atlas_2018	TCGA-D3-A51T-06	No	0	0	Low
skcm_tcga_pan_can_atlas_2018	TCGA-D3-A5GL-06	No	0	0	Low
skcm_tcga_pan_can_atlas_2018	TCGA-D3-A5GN-06	Yes	0	0	Low
skcm_tcga_pan_can_atlas_2018	TCGA-D3-A5GR-06	Yes	0	0	Low
skcm_tcga_pan_can_atlas_2018	TCGA-D3-A5GS-06	Yes	0	0	Low
skcm_tcga_pan_can_atlas_2018	TCGA-D3-A8GN-06	No	0	0	Low
skcm_tcga_pan_can_atlas_2018	TCGA-D3-A8GQ-06	Yes	0	0	Low
skcm_tcga_pan_can_atlas_2018	TCGA-D3-A8GR-06	Yes	0	0	Low
skcm_tcga_pan_can_atlas_2018	TCGA-D3-A8GS-06	Yes	0	0	Low
skcm_tcga_pan_can_atlas_2018	TCGA-D9-A148-06	Yes	0	0	Low
skcm_tcga_pan_can_atlas_2018	TCGA-D9-A149-06	No	0	0	Low
skcm_tcga_pan_can_atlas_2018	TCGA-D9-A1JX-06	No	0	0	Low
skcm_tcga_pan_can_atlas_2018	TCGA-D9-A1X3-06	No	0	0	Low
skcm_tcga_pan_can_atlas_2018	TCGA-D9-A3Z1-06	Yes	0	0	Low
skcm_tcga_pan_can_atlas_2018	TCGA-D9-A6E9-06	No	0	0	Low
skcm_tcga_pan_can_atlas_2018	TCGA-D9-A6EC-06	No	0	0	Low
skcm_tcga_pan_can_atlas_2018	TCGA-DA-A1HV-06	No	0	0	Low
skcm_tcga_pan_can_atlas_2018	TCGA-DA-A1HY-06	No	0	0	Low
skcm_tcga_pan_can_atlas_2018	TCGA-DA-A1I0-06	Yes	0	0	Low
skcm_tcga_pan_can_atlas_2018	TCGA-DA-A1I7-06	No	0	0	Low
skcm_tcga_pan_can_atlas_2018	TCGA-DA-A1IC-06	Yes	0	0	Low
skcm_tcga_pan_can_atlas_2018	TCGA-DA-A3F2-06	No	0	0	Low
skcm_tcga_pan_can_atlas_2018	TCGA-DA-A3F3-06	No	0	0	Low
skcm_tcga_pan_can_atlas_2018	TCGA-DA-A3F5-06	Yes	0	0	Low
skcm_tcga_pan_can_atlas_2018	TCGA-DA-A95V-06	No	0	0	Low
skcm_tcga_pan_can_atlas_2018	TCGA-DA-A95W-06	No	0	0	Low
skcm_tcga_pan_can_atlas_2018	TCGA-EB-A3XB-01	No	0	0	Low
skcm_tcga_pan_can_atlas_2018	TCGA-EB-A3XF-01	No	0	0	Low
skcm_tcga_pan_can_atlas_2018	TCGA-EB-A3Y6-01	No	0	0	Low
skcm_tcga_pan_can_atlas_2018	TCGA-EB-A41B-01	No	0	0	Low
skcm_tcga_pan_can_atlas_2018	TCGA-EB-A44R-06	No	0	0	Low
skcm_tcga_pan_can_atlas_2018	TCGA-EB-A4IS-01	No	0	0	Low
skcm_tcga_pan_can_atlas_2018	TCGA-EB-A4P0-01	No	0	0	Low
skcm_tcga_pan_can_atlas_2018	TCGA-EB-A551-01	No	0	0	Low
skcm_tcga_pan_can_atlas_2018	TCGA-EB-A553-01	No	0	0	Low
skcm_tcga_pan_can_atlas_2018	TCGA-EB-A57M-01	No	0	0	Low
skcm_tcga_pan_can_atlas_2018	TCGA-EB-A5KH-06	No	0	0	Low
skcm_tcga_pan_can_atlas_2018	TCGA-EB-A5SE-01	Yes	0	0	Low
skcm_tcga_pan_can_atlas_2018	TCGA-EB-A5VV-06	No	0	0	Low
skcm_tcga_pan_can_atlas_2018	TCGA-EB-A6L9-06	No	0	0	Low
skcm_tcga_pan_can_atlas_2018	TCGA-EB-A6QZ-01	Yes	0	0	Low
skcm_tcga_pan_can_atlas_2018	TCGA-EB-A6R0-01	No	0	0	Low
skcm_tcga_pan_can_atlas_2018	TCGA-EE-A17Y-06	Yes	0	0	Low
skcm_tcga_pan_can_atlas_2018	TCGA-EE-A180-06	Yes	0	0	Low
skcm_tcga_pan_can_atlas_2018	TCGA-EE-A181-06	Yes	0	0	Low
skcm_tcga_pan_can_atlas_2018	TCGA-EE-A184-06	Yes	0	0	Low
skcm_tcga_pan_can_atlas_2018	TCGA-EE-A20B-06	No	0	0	Low
skcm_tcga_pan_can_atlas_2018	TCGA-EE-A20C-06	Yes	0	0	Low
skcm_tcga_pan_can_atlas_2018	TCGA-EE-A29B-06	No	0	0	Low
skcm_tcga_pan_can_atlas_2018	TCGA-EE-A29H-06	Yes	0	0	Low
skcm_tcga_pan_can_atlas_2018	TCGA-EE-A29L-06	Yes	0	0	Low
skcm_tcga_pan_can_atlas_2018	TCGA-EE-A29N-06	Yes	0	0	Low
skcm_tcga_pan_can_atlas_2018	TCGA-EE-A29P-06	Yes	0	0	Low
skcm_tcga_pan_can_atlas_2018	TCGA-EE-A29Q-06	Yes	0	0	Low
skcm_tcga_pan_can_atlas_2018	TCGA-EE-A2GC-06	No	0	0	Low
skcm_tcga_pan_can_atlas_2018	TCGA-EE-A2GE-06	Yes	0	0	Low
skcm_tcga_pan_can_atlas_2018	TCGA-EE-A2GH-06	No	0	0	Low
skcm_tcga_pan_can_atlas_2018	TCGA-EE-A2GI-06	No	0	0	Low
skcm_tcga_pan_can_atlas_2018	TCGA-EE-A2GJ-06	Yes	0	0	Low
skcm_tcga_pan_can_atlas_2018	TCGA-EE-A2GM-06	Yes	0	0	Low
skcm_tcga_pan_can_atlas_2018	TCGA-EE-A2GT-06	Yes	0	0	Low
skcm_tcga_pan_can_atlas_2018	TCGA-EE-A2GU-06	No	0	0	Low
skcm_tcga_pan_can_atlas_2018	TCGA-EE-A2M7-06	Yes	0	0	Low
skcm_tcga_pan_can_atlas_2018	TCGA-EE-A2M8-06	Yes	0	0	Low
skcm_tcga_pan_can_atlas_2018	TCGA-EE-A2MC-06	Yes	0	0	Low
skcm_tcga_pan_can_atlas_2018	TCGA-EE-A2MD-06	Yes	0	0	Low
skcm_tcga_pan_can_atlas_2018	TCGA-EE-A2MF-06	Yes	0	0	Low
skcm_tcga_pan_can_atlas_2018	TCGA-EE-A2MG-06	Yes	0	0	Low
skcm_tcga_pan_can_atlas_2018	TCGA-EE-A2MJ-06	Yes	0	0	Low
skcm_tcga_pan_can_atlas_2018	TCGA-EE-A2MK-06	No	0	0	Low
skcm_tcga_pan_can_atlas_2018	TCGA-EE-A2ML-06	Yes	0	0	Low
skcm_tcga_pan_can_atlas_2018	TCGA-EE-A2MU-06	Yes	0	0	Low
skcm_tcga_pan_can_atlas_2018	TCGA-EE-A3AA-06	No	0	0	Low
skcm_tcga_pan_can_atlas_2018	TCGA-EE-A3AB-06	No	0	0	Low
skcm_tcga_pan_can_atlas_2018	TCGA-EE-A3AC-06	No	0	0	Low
skcm_tcga_pan_can_atlas_2018	TCGA-EE-A3AD-06	Yes	0	0	Low
skcm_tcga_pan_can_atlas_2018	TCGA-EE-A3J4-06	Yes	0	0	Low
skcm_tcga_pan_can_atlas_2018	TCGA-EE-A3J5-06	Yes	0	0	Low
skcm_tcga_pan_can_atlas_2018	TCGA-EE-A3JA-06	Yes	0	0	Low
skcm_tcga_pan_can_atlas_2018	TCGA-EE-A3JB-06	Yes	0	0	Low
skcm_tcga_pan_can_atlas_2018	TCGA-EE-A3JD-06	Yes	0	0	Low
skcm_tcga_pan_can_atlas_2018	TCGA-EE-A3JE-06	No	0	0	Low
skcm_tcga_pan_can_atlas_2018	TCGA-EE-A3JH-06	No	0	0	Low
skcm_tcga_pan_can_atlas_2018	TCGA-EE-A3JI-06	No	0	0	Low
skcm_tcga_pan_can_atlas_2018	TCGA-ER-A194-01	No	0	0	Low
skcm_tcga_pan_can_atlas_2018	TCGA-ER-A197-06	Yes	0	0	Low
skcm_tcga_pan_can_atlas_2018	TCGA-ER-A19E-06	Yes	0	0	Low
skcm_tcga_pan_can_atlas_2018	TCGA-ER-A19F-06	No	0	0	Low
skcm_tcga_pan_can_atlas_2018	TCGA-ER-A19G-06	No	0	0	Low
skcm_tcga_pan_can_atlas_2018	TCGA-ER-A19H-06	No	0	0	Low
skcm_tcga_pan_can_atlas_2018	TCGA-ER-A19J-06	No	0	0	Low
skcm_tcga_pan_can_atlas_2018	TCGA-ER-A19M-06	Yes	0	0	Low
skcm_tcga_pan_can_atlas_2018	TCGA-ER-A19N-06	Yes	0	0	Low
skcm_tcga_pan_can_atlas_2018	TCGA-ER-A19O-06	Yes	0	0	Low
skcm_tcga_pan_can_atlas_2018	TCGA-ER-A19P-06	Yes	0	0	Low
skcm_tcga_pan_can_atlas_2018	TCGA-ER-A19Q-06	Yes	0	0	Low
skcm_tcga_pan_can_atlas_2018	TCGA-ER-A2NH-06	No	0	0	Low
skcm_tcga_pan_can_atlas_2018	TCGA-ER-A3ET-06	No	0	0	Low
skcm_tcga_pan_can_atlas_2018	TCGA-ER-A3PL-06	Yes	0	0	Low
skcm_tcga_pan_can_atlas_2018	TCGA-ER-A42L-06	Yes	0	0	Low
skcm_tcga_pan_can_atlas_2018	TCGA-FR-A7U9-06	Yes	0	0	Low
skcm_tcga_pan_can_atlas_2018	TCGA-FR-A7UA-06	No	0	0	Low
skcm_tcga_pan_can_atlas_2018	TCGA-FR-A8YC-06	Yes	0	0	Low
skcm_tcga_pan_can_atlas_2018	TCGA-FS-A1YW-06	No	0	0	Low
skcm_tcga_pan_can_atlas_2018	TCGA-FS-A1YY-06	Yes	0	0	Low
skcm_tcga_pan_can_atlas_2018	TCGA-FS-A1ZC-06	Yes	0	0	Low
skcm_tcga_pan_can_atlas_2018	TCGA-FS-A1ZF-06	Yes	0	0	Low
skcm_tcga_pan_can_atlas_2018	TCGA-FS-A1ZH-06	Yes	0	0	Low
skcm_tcga_pan_can_atlas_2018	TCGA-FS-A1ZM-06	Yes	0	0	Low
skcm_tcga_pan_can_atlas_2018	TCGA-FS-A1ZQ-06	Yes	0	0	Low
skcm_tcga_pan_can_atlas_2018	TCGA-FS-A1ZS-06	Yes	0	0	Low
skcm_tcga_pan_can_atlas_2018	TCGA-FS-A1ZT-06	No	0	0	Low
skcm_tcga_pan_can_atlas_2018	TCGA-FS-A1ZU-06	Yes	0	0	Low
skcm_tcga_pan_can_atlas_2018	TCGA-FS-A1ZW-06	No	0	0	Low
skcm_tcga_pan_can_atlas_2018	TCGA-FS-A4F0-06	Yes	0	0	Low
skcm_tcga_pan_can_atlas_2018	TCGA-FS-A4F2-06	Yes	0	0	Low
skcm_tcga_pan_can_atlas_2018	TCGA-FS-A4F4-06	Yes	0	0	Low
skcm_tcga_pan_can_atlas_2018	TCGA-FS-A4F8-06	Yes	0	0	Low
skcm_tcga_pan_can_atlas_2018	TCGA-FS-A4FD-06	Yes	0	0	Low
skcm_tcga_pan_can_atlas_2018	TCGA-FW-A3I3-06	No	0	0	Low
skcm_tcga_pan_can_atlas_2018	TCGA-FW-A5DY-06	No	0	0	Low
skcm_tcga_pan_can_atlas_2018	TCGA-GF-A3OT-06	Yes	0	0	Low
skcm_tcga_pan_can_atlas_2018	TCGA-GF-A4EO-06	No	0	0	Low
skcm_tcga_pan_can_atlas_2018	TCGA-GN-A263-01	Yes	0	0	Low
skcm_tcga_pan_can_atlas_2018	TCGA-GN-A265-06	No	0	0	Low
skcm_tcga_pan_can_atlas_2018	TCGA-GN-A26A-06	Yes	0	0	Low
skcm_tcga_pan_can_atlas_2018	TCGA-GN-A26C-01	Yes	0	0	Low
skcm_tcga_pan_can_atlas_2018	TCGA-GN-A26D-06	Yes	0	0	Low
skcm_tcga_pan_can_atlas_2018	TCGA-GN-A4U4-06	No	0	0	Low
skcm_tcga_pan_can_atlas_2018	TCGA-GN-A4U5-01	No	0	0	Low
skcm_tcga_pan_can_atlas_2018	TCGA-GN-A4U7-06	No	0	0	Low
skcm_tcga_pan_can_atlas_2018	TCGA-GN-A4U8-06	No	0	0	Low
skcm_tcga_pan_can_atlas_2018	TCGA-IH-A3EA-01	Yes	0	0	Low
skcm_tcga_pan_can_atlas_2018	TCGA-OD-A75X-06	Yes	0	0	Low
skcm_tcga_pan_can_atlas_2018	TCGA-W3-AA1O-06	No	0	0	Low
skcm_tcga_pan_can_atlas_2018	TCGA-W3-AA1Q-06	Yes	0	0	Low
skcm_tcga_pan_can_atlas_2018	TCGA-W3-AA1R-06	Yes	0	0	Low
skcm_tcga_pan_can_atlas_2018	TCGA-W3-AA1W-06	No	0	0	Low
skcm_tcga_pan_can_atlas_2018	TCGA-W3-AA21-06	Yes	0	0	Low
skcm_tcga_pan_can_atlas_2018	TCGA-WE-A8JZ-06	Yes	0	0	Low
skcm_tcga_pan_can_atlas_2018	TCGA-WE-A8K5-06	Yes	0	0	Low
skcm_tcga_pan_can_atlas_2018	TCGA-WE-A8K6-06	No	0	0	Low
skcm_tcga_pan_can_atlas_2018	TCGA-WE-A8ZX-06	No	0	0	Low
skcm_tcga_pan_can_atlas_2018	TCGA-WE-AAA0-06	No	0	0	Low
skcm_tcga_pan_can_atlas_2018	TCGA-WE-AAA4-06	No	0	0	Low
skcm_tcga_pan_can_atlas_2018	TCGA-XV-AB01-06	No	0	0	Low
skcm_tcga_pan_can_atlas_2018	TCGA-YD-A9TA-06	No	0	0	Low
skcm_tcga_pan_can_atlas_2018	TCGA-Z2-AA3S-06	Yes	0	0	Low
