# Supplementary material for: SOX1 acts as a tumor hypnotist rendering nasopharyngeal carcinoma cells refractory to chemotherapy
Source: Cell Death Discov. 2023 Jun 27;9:194. doi: 10.1038/s41420-023-01479-x (PMC10300072; doi:10.1038/s41420-023-01479-x)
Supplement: Supplementary file 10 — Supplementary Table S3 [file 41420_2023_1479_MOESM10_ESM.xls]

## Sheet: S1
Table S2. GSEA analysis (KEGG gene sets) of ranked genes between "SOX1-High" and "SOX1-Low" groups in HONE1 TRE-SOX1 cells
ID	Description	setSize	enrichmentScore	NES	pvalue	p.adjust	qvalues	rank	leading_edge	core_enrichment
hsa05310	Asthma	17	0.740888	1.69388	0.00280338	0.0425604	0.0375572	4020	tags=76%, list=16%, signal=64%	3113/3565/3123/8288/3115/3119/3112/3122/3111/3117/3109/3567/958
hsa05320	Autoimmune thyroid disease	33	0.721313	1.88022	4.06264e-05	0.00226154	0.00199568	4131	tags=67%, list=16%, signal=56%	3113/3565/3135/3123/3440/940/7253/3115/3119/3439/7252/3558/3112/3002/3122/3111/3117/3109/3567/7038/958/5551
hsa05330	Allograft rejection	29	0.697424	1.76661	0.000766932	0.0232868	0.0205494	4131	tags=62%, list=16%, signal=52%	3113/3565/3135/3123/940/3115/3119/3558/3112/3002/3122/3111/3117/3109/3593/3567/958/5551
hsa05332	Graft-versus-host disease	32	0.637649	1.65029	0.00310931	0.0451525	0.0398446	3286	tags=53%, list=13%, signal=46%	3113/3135/3123/940/3804/3812/3115/3119/3824/3558/3112/3002/3122/3111/3117/3821/3109
hsa04740	Olfactory transduction	150	0.600214	1.8684	8.35231e-09	9.29891e-07	8.20578e-07	3277	tags=41%, list=13%, signal=36%	26707/120787/442361/143503/393046/196335/442184/219870/392309/401992/390264/219874/442186/138881/254783/126370/390036/390882/127062/390067/390275/442185/441639/282763/441670/128371/26664/392390/143496/392391/144124/126541/138883/56656/254879/390199/119692/390078/119774/341416/346517/26658/391107/4994/390061/219436/5568/6543/5136/79549/402317/392392/127074/51764/143502/2788/346525/219873/81285/390…
hsa05416	Viral myocarditis	54	0.575099	1.60912	0.00332534	0.0462777	0.0408376	4131	tags=31%, list=16%, signal=26%	3113/4624/3135/3123/940/3115/3119/6442/3112/3683/3122/3111/4625/3117/3109/958/5551
hsa04974	Protein digestion and absorption	100	0.56964	1.71901	3.07059e-05	0.00205116	0.00181003	4203	tags=39%, list=17%, signal=33%	1297/1281/486/5646/7512/1360/1357/256076/482/477/84570/480/10136/6543/1300/63036/6519/5644/169044/23439/10008/57642/11136/81578/7373/1310/4225/1301/643834/91522/3769/3784/6505/255631/340267/340024/1292/1306/1302
hsa04612	Antigen processing and presentation	63	0.560703	1.59288	0.00367378	0.0478358	0.0422125	3354	tags=30%, list=13%, signal=26%	925/3113/3135/3123/3804/3812/3115/3310/3119/3824/3112/3122/3111/3809/3117/3821/3109/920/1508
hsa04640	Hematopoietic cell lineage	83	0.54508	1.61565	0.000721933	0.0232868	0.0205494	4148	tags=42%, list=16%, signal=35%	925/3113/916/3565/1791/931/952/3123/915/945/3115/1440/3119/3581/909/3112/924/921/3122/3111/7850/2322/3117/3815/3109/920/7066/3672/3567/2209/3590/3563/3690/929/2811
hsa04976	Bile secretion	80	0.538152	1.58395	0.00257763	0.0422101	0.0372481	2826	tags=32%, list=11%, signal=29%	107/486/64241/54659/1576/6555/123264/64240/5243/9971/482/477/480/343/3781/5568/54576/54490/10864/23439/6822/57835/6554/54657/111/7363
hsa04911	Insulin secretion	80	0.527008	1.55115	0.00451759	0.0490206	0.043258	2982	tags=22%, list=12%, signal=20%	107/157855/486/117/482/3782/477/480/779/775/3781/5568/776/23439/2740/111/6514/3651
hsa04514	Cell adhesion molecules	141	0.519643	1.60986	0.000125555	0.00599077	0.00528653	4020	tags=32%, list=16%, signal=27%	925/3113/4685/3135/3123/3385/84631/201633/940/22854/3115/57502/5789/22865/9378/79679/1013/3119/6402/114798/22829/3112/3683/923/6900/26050/9075/152404/3122/1462/1272/3111/58494/54413/3117/9074/3680/9071/3109/920/84628/5133/94030/149461/958
hsa04970	Salivary secretion	83	0.513474	1.52197	0.00438586	0.0490206	0.043258	4015	tags=29%, list=16%, signal=24%	107/486/148/952/5542/279/482/477/480/5568/492/4842/2977/23439/820/111/6779/5555/55503/163688/4025/54831/6263/196883
hsa04658	Th1 and Th2 cell differentiation	84	0.512862	1.52226	0.00454982	0.0490206	0.043258	3861	tags=24%, list=15%, signal=20%	3113/916/3565/3123/915/5535/3115/3119/3558/3112/3595/3122/3111/3117/3109/920/4854/3593/3567/919
hsa04724	Glutamatergic synapse	113	0.497248	1.51481	0.00265393	0.0422101	0.0372481	4099	tags=27%, list=16%, signal=22%	107/2916/2917/6506/2913/9229/123745/5535/775/2890/5568/776/2911/22941/2899/51764/2788/111/50944/2892/57030/6512/2912/773/2914/6505/196883/10991/54331/2915
hsa04726	Serotonergic synapse	109	0.486541	1.47698	0.00385533	0.0478358	0.0422125	4102	tags=28%, list=16%, signal=23%	2560/2561/6570/246/1562/247/123745/121278/9177/3357/779/775/3781/3361/5568/6532/776/3751/1573/1559/51764/2788/111/200909/3360/7166/773/3362/54331/774
hsa04080	Neuroactive ligand-receptor interaction	302	0.456252	1.47201	0.000199102	0.00767827	0.00677565	5144	tags=38%, list=20%, signal=30%	2916/2560/594857/5646/2742/1812/2561/3274/2693/797/84539/1814/7201/117/2917/57105/2834/1269/1443/3952/148/2689/6866/2913/2895/170589/2558/2554/160065/4889/185/7253/2862/1394/3827/3357/5024/2837/9248/2890/1133/129521/1268/3361/6863/7252/2692/10161/2911/186/6865/5644/2566/2740/1129/2832/2899/2147/2690/5731/2797/1128/4887/347148/3360/5697/680/8811/339403/122042/6869/200959/3375/2892/3972/7200/4923/2…
hsa04020	Calcium signaling pathway	227	0.451733	1.43776	0.00188581	0.0349923	0.0308788	5843	tags=37%, list=23%, signal=28%	107/1812/3274/7201/57105/148/952/5535/185/3270/3357/4843/5979/5024/779/775/57172/1133/8074/2249/2668/3361/5568/492/2252/9630/2324/255231/776/6543/2911/5136/4842/6865/4916/1129/89869/80310/5731/10345/1128/6261/3360/6869/4923/5026/163688/773/844/845/8913/2250/2260/3269/3362/2066/489/6263/5137/27006/196883/2915/774/8822/4914/3791/7125/91807/1910/5153/85366/4485/57192/5156/55283/2905/3707/777/56413/5…
hsa05171	Coronavirus disease - COVID-19	212	-0.323439	-1.37589	0.00181982	0.0349923	0.0308788	4988	tags=47%, list=20%, signal=38%	6223/6232/6158/6203/2197/23521/4790/4939/6141/6159/51187/6168/6132/6217/6143/6187/6142/6122/6231/7132/6130/4736/6128/6193/11224/6134/6146/729/6234/6224/6201/6176/6155/5296/6171/6135/25873/6202/6191/6160/6175/9349/6210/6233/6181/6125/6222/6156/6124/6157/6129/9045/6165/3921/6154/6208/6152/6133/6161/6194/9636/6167/6207/3576/6188/6230/6147/6136/6144/6227/6169/6170/6228/115004/6229/6189/6139/6204/6206…
hsa04218	Cellular senescence	155	-0.359355	-1.49757	0.000977335	0.0233164	0.0205755	5492	tags=34%, list=22%, signal=27%	805/6300/1111/1871/4088/7417/894/5928/4790/2305/7157/4361/6009/824/10758/5810/7419/677/5501/9134/286826/4605/5500/1870/91860/5296/1647/90550/1019/993/4616/2113/5481/3576/1017/678/292/3486/983/7416/4773/9133/891/890/8900/11200/7042/5054/3569/4609/3552/51806/83447
hsa03008	Ribosome biogenesis in eukaryotes	83	-0.428374	-1.62698	0.00158144	0.0330125	0.0291317	6096	tags=49%, list=24%, signal=38%	134430/55813/22803/9790/1460/10171/7514/4809/51068/83732/51602/55651/28987/55916/10885/51077/54433/102157402/23160/10436/81691/10799/5822/55127/84916/54913/10528/51096/55505/92856/84128/6023/5901/166378/283106/26354/1736/6949/29107/2091/780852
hsa03018	RNA degradation	75	-0.432457	-1.62069	0.00239975	0.0421851	0.0372261	8908	tags=61%, list=35%, signal=40%	246175/10766/1656/115752/9337/25904/28960/51691/2026/51013/5213/84186/10200/5394/132430/55802/10950/57472/167227/22803/29883/25804/5393/219988/87178/51010/23404/11340/10140/56915/27258/11157/9125/5214/23658/23517/8761/7832/51690/3313/26986/23016/154197/57819/2023/3329
hsa04115	p53 signaling pathway	73	-0.43591	-1.63855	0.000919216	0.0233164	0.0205755	5384	tags=38%, list=21%, signal=30%	1111/894/27113/900/51512/7157/355/9134/637/54205/1647/1019/4616/64065/1017/5268/1643/6241/3486/7057/983/5366/55240/9133/891/11200/5054/2810
hsa03460	Fanconi anemia pathway	54	-0.459966	-1.64991	0.00443122	0.0490206	0.043258	5548	tags=52%, list=22%, signal=41%	2188/2178/79008/79728/6117/6118/2175/201254/7398/100526739/2189/91442/675/5429/378708/80010/2187/641/6119/116028/55215/146956/672/2177/83990/5888/29089/3280
hsa03440	Homologous recombination	41	-0.501129	-1.73218	0.00386696	0.0478358	0.0422125	5589	tags=61%, list=22%, signal=48%	5889/84142/7979/5424/79728/6117/6742/4361/5893/6118/11073/5425/675/580/5932/25788/10714/641/6119/7516/146956/672/83990/5888/8438
hsa03420	Nucleotide excision repair	45	-0.519923	-1.81059	0.000862971	0.0233164	0.0205755	5795	tags=53%, list=23%, signal=41%	8451/5887/5424/2968/9978/56655/5426/6117/5981/1022/6118/3978/5425/5982/54107/10714/1643/6119/5983/5111/2966/5985/5984/5427
hsa00970	Aminoacyl-tRNA biosynthesis	44	-0.525309	-1.81271	0.00127067	0.0282935	0.0249675	8751	tags=66%, list=35%, signal=43%	5859/23438/4141/2193/7453/80222/10352/51091/8565/7407/2617/283459/92935/16/3376/123263/55278/4677/55699/5917/124454/51520/51067/1615/3735/2058/79731/10056/55157
hsa03050	Proteasome	45	-0.549097	-1.91218	0.000206899	0.00767827	0.00677565	9524	tags=84%, list=38%, signal=53%	10197/5704/5719/5705/5692/5710/5702/23198/5709/5693/5706/143471/5718/5687/5721/5682/5701/9861/5689/7979/51371/5720/5707/5688/5708/5700/5684/5695/10213/5717/5696/5698/5713/5694/5686/5685/5691/5690
hsa04110	Cell cycle	125	-0.578229	-2.33395	1e-10	1.67e-08	1.47368e-08	6067	tags=59%, list=24%, signal=45%	8243/1869/6500/51434/10459/4999/29945/25906/996/1111/1871/4088/9088/894/7532/3066/7534/6502/9978/7531/64682/7157/9184/4171/1022/23594/9126/10971/4174/9134/23595/5347/9700/1870/1647/494551/8318/1019/7027/4176/5591/995/4172/5885/10393/993/4616/990/1017/246184/7533/5111/10926/4175/991/7465/983/8317/7272/4998/4173/9133/4085/891/701/9232/994/699/890/8900/11200/7042/4609/2810
hsa03010	Ribosome	133	-0.637848	-2.62332	1e-10	1.67e-08	1.47368e-08	6521	tags=79%, list=26%, signal=59%	55173/63875/65005/6137/64965/64981/54460/64979/6205/51021/51116/28998/64928/6183/6209/79590/9801/7311/6138/6223/6232/6158/6203/2197/51069/23521/6182/29088/6141/6159/29093/51187/6168/6132/6217/6143/6187/6142/6122/64960/6231/6130/4736/6128/6193/11224/6134/6146/6234/6224/6201/6176/6155/65003/6171/6135/25873/6202/6191/6160/6175/9349/64969/6210/6233/6181/6125/6222/6156/6124/6157/6129/9045/6165/3921/61…
hsa03030	DNA replication	36	-0.666858	-2.18423	7.83206e-06	0.000653977	0.000577099	5521	tags=86%, list=22%, signal=67%	5424/79621/23649/2237/56655/5426/6117/6742/5981/4171/6118/3978/4174/5425/5422/5982/4176/4172/54107/10535/1763/10714/6119/5983/5111/4175/5985/5557/4173/5984/5427
