# Supplementary material for: SOX1 acts as a tumor hypnotist rendering nasopharyngeal carcinoma cells refractory to chemotherapy
Source: Cell Death Discov. 2023 Jun 27;9:194. doi: 10.1038/s41420-023-01479-x (PMC10300072; doi:10.1038/s41420-023-01479-x)
Supplement: Supplementary file 11 — Supplementary Table S4 [file 41420_2023_1479_MOESM11_ESM.xls]

## Sheet: S2
Table S3. GSEA analysis (KEGG gene sets) of ranked genes between "SOX1-High" and "SOX1-Low" groups in CNE2 TRE-SOX1 cells
ID	Description	setSize	enrichmentScore	NES	pvalue	p.adjust	qvalues	rank	leading_edge	core_enrichment
hsa05310	Asthma	20	0.814201	1.98993	1.15713e-05	0.000552115	0.000492432	2074	tags=50%, list=8%, signal=46%	3122/3123/3119/3113/3115/3127/3109/958/3117/3586
hsa05330	Allograft rejection	31	0.744864	2.00949	3.70403e-06	0.000208791	0.000186221	2556	tags=52%, list=10%, signal=46%	3122/3123/3119/3113/3558/3115/3127/941/5551/3109/958/3117/3002/3586/3106/3134
hsa05321	Inflammatory bowel disease	54	0.71432	2.12258	1.04515e-07	1.1636e-05	1.03781e-05	2096	tags=31%, list=8%, signal=29%	149233/3122/3123/3119/3113/3558/3115/3127/6772/51561/3109/7100/3117/50615/3725/3586/3595
hsa04940	Type I diabetes mellitus	37	0.68013	1.92139	0.000149601	0.00356905	0.00318324	4311	tags=57%, list=17%, signal=47%	3122/3123/3119/3113/3558/3115/3127/941/5551/3109/3117/3002/3106/4049/3134/1363/2571/940/3111/3112/3108
hsa04672	Intestinal immune network for IgA production	41	0.669952	1.92139	0.000103805	0.00288924	0.00257692	1367	tags=29%, list=5%, signal=28%	3122/3123/3119/3113/3558/3115/3127/941/608/3109/958/3117
hsa04659	Th17 cell differentiation	98	0.656681	2.13197	8.82012e-10	1.47296e-07	1.31373e-07	1881	tags=22%, list=8%, signal=21%	149233/3122/3123/3119/3113/3558/10148/3115/3127/6772/5588/51561/916/3109/3560/3117/50615/3554/3725/3932/246778/2353
hsa05320	Autoimmune thyroid disease	39	0.621407	1.77377	0.00199691	0.0256526	0.0228795	2556	tags=46%, list=10%, signal=41%	3122/3123/3119/3113/3558/3115/3127/941/5551/3109/958/3117/3448/7038/3002/3586/3106/3134
hsa05332	Graft-versus-host disease	36	0.616389	1.73234	0.00373117	0.0445075	0.0396962	2556	tags=39%, list=10%, signal=35%	3122/3123/3119/3113/3558/3115/3127/941/5551/3109/3117/3002/3106/3134
hsa04658	Th1 and Th2 cell differentiation	84	0.613909	1.94404	2.72048e-06	0.000208791	0.000186221	2096	tags=21%, list=8%, signal=20%	3122/3123/3119/3113/3558/3115/3127/6772/5588/916/4854/3109/3560/3117/3725/3932/2353/3595
hsa05416	Viral myocarditis	55	0.59756	1.78787	0.000295105	0.00518763	0.00462685	4348	tags=38%, list=17%, signal=32%	3122/3123/3119/3113/3115/3127/941/5551/3109/958/3117/3106/3134/3683/3908/940/3111/3112/841/3108/3689
hsa05323	Rheumatoid arthritis	80	0.589637	1.85967	2.20586e-05	0.000818618	0.000730125	5331	tags=41%, list=21%, signal=33%	3122/3123/3119/3113/245972/6374/3115/3127/941/51561/3109/3117/6348/3725/4050/2353/7010/8792/3683/940/3111/9114/535/3112/3108/3689/4314/3589/942/284/10673/7099/50617
hsa05140	Leishmaniasis	69	0.581243	1.80218	0.00021218	0.00416872	0.00371808	4348	tags=33%, list=17%, signal=28%	3122/3123/3119/3113/3115/3127/2209/6772/3109/1536/2212/3117/3725/2353/3586/4689/3676/3111/653361/3112/4615/3108/3689
hsa04640	Hematopoietic cell lineage	87	0.565361	1.80798	0.000100979	0.00288924	0.00257692	2350	tags=24%, list=9%, signal=22%	3122/3123/3119/3113/3115/3690/3127/945/2209/916/926/3109/927/3117/2208/3554/912/925/3815/952/3672
hsa05145	Toxoplasmosis	104	0.558857	1.81253	1.8696e-05	0.00078056	0.000696182	2181	tags=16%, list=9%, signal=15%	3122/3123/3119/3113/3310/3115/3910/3127/6772/3109/958/3117/146850/23643/1234/3586/23533
hsa04061	Viral protein interaction with cytokine and cytokine receptor	71	0.55779	1.73311	0.00115547	0.0167795	0.0149656	2833	tags=30%, list=11%, signal=26%	3558/6374/6369/9547/3577/1230/11009/1524/6373/50604/3627/3560/6348/1236/8740/1234/3586/10563/4049/8809/6376
hsa04514	Cell adhesion molecules	143	0.542795	1.83589	3.75074e-06	0.000208791	0.000186221	5077	tags=44%, list=20%, signal=35%	3122/3123/3119/3113/3115/3127/1272/3385/941/6383/1013/9075/22865/149461/9378/926/5133/3109/6693/57689/958/927/3117/7122/9369/257194/925/84189/57863/57502/22829/3106/9076/79679/22871/3134/29126/84628/5175/3683/26047/54413/9073/3676/940/3111/6401/83700/49861/3112/5010/58494/3695/3108/3689/10686/965/4684/1002/1462/942/4685/80380
hsa05322	Systemic lupus erythematosus	111	0.519518	1.69405	0.00016762	0.00373235	0.00332888	4773	tags=41%, list=19%, signal=33%	3122/3123/554313/3119/3113/3115/3127/714/941/2209/3109/2212/8352/958/3117/6737/8365/8360/727/729/3586/8370/317772/8363/730/717/8353/8357/8337/440093/940/8345/3111/8354/121504/3112/8356/55506/3108/735/723790/8367/128312/3017/440689
hsa04727	GABAergic synapse	85	0.499315	1.58963	0.00241242	0.0298426	0.0266166	3285	tags=32%, list=13%, signal=28%	2569/2565/2559/2560/18/2557/779/55879/6540/2555/773/10991/9001/2563/5334/2567/774/54331/2788/775/51764/111/107/27165/2571/2561/5582
hsa04145	Phagosome	144	0.498963	1.6873	0.000185064	0.00386321	0.0034456	4519	tags=30%, list=18%, signal=25%	3122/3123/3119/3113/79861/64581/245972/3115/3690/3127/2209/30835/7060/3109/1536/2212/3117/81035/11151/3106/3134/4360/4353/10381/4689/338382/4153/6890/7846/3111/653361/9114/3678/535/5289/3112/81027/3108/6891/3689/1780/23673/347688
hsa05164	Influenza A	155	0.48832	1.66422	0.000242254	0.00449515	0.00400923	4366	tags=26%, list=18%, signal=22%	3122/3123/3119/3113/4600/3115/4939/3127/4938/6772/3456/9407/3665/3109/4940/23586/3627/3117/3448/7113/91543/6773/10379/5371/64135/642843/5610/7706/7098/29108/5340/3111/3446/8743/3112/4615/841/6041/3108/4599/64499
hsa05169	Epstein-Barr virus infection	190	0.481773	1.68663	3.76586e-05	0.0012578	0.00112183	4503	tags=24%, list=18%, signal=20%	3122/3123/3119/3113/3115/4939/3127/8900/4938/6772/695/3456/916/3665/3109/4940/23586/894/3627/958/3117/3448/2208/3725/6773/10379/3106/9636/5610/3134/1026/3683/6890/3111/3446/3112/4615/841/377841/864/3108/6891/11317/8737/965
hsa05162	Measles	126	0.472546	1.56495	0.00181654	0.024269	0.0216455	1937	tags=16%, list=8%, signal=15%	3558/4600/3310/4939/4938/6772/3456/30835/916/3665/4940/23586/894/3560/3448/3725/6773/10379/2353/64135
hsa05152	Tuberculosis	159	0.463547	1.58657	0.000488932	0.00777635	0.00693573	2074	tags=14%, list=8%, signal=13%	3122/3123/3119/3113/64581/245972/3687/3115/3127/2209/6772/3456/30835/51561/3109/2212/3117/3448/163688/11151/820/3586
hsa04060	Cytokine-cytokine receptor interaction	233	0.426432	1.5152	0.000938501	0.0142482	0.0127079	3907	tags=27%, list=16%, signal=23%	149233/3558/10148/3557/6374/6369/9547/3577/2690/3604/608/3456/4804/133396/9573/1230/11009/51561/1524/6373/50604/2660/8995/3467/3627/282618/3560/958/3448/50615/6348/3554/1236/4050/8740/1234/246778/2689/3586/3595/10563/94/4049/64109/8809/3598/60401/10220/6376/338376/8792/3590/27189/5617/7293/944/51330/3446/1443/8808/8743/9966
hsa05168	Herpes simplex virus 1 infection	447	0.385418	1.42712	0.000368181	0.00614862	0.00548396	6735	tags=34%, list=27%, signal=25%	3122/3123/3119/3113/3115/4939/3690/3127/4938/6772/3456/168417/56242/3665/3109/389114/147948/4940/23586/3117/3448/22835/84911/6773/8740/10379/84765/6672/727/5199/5371/64135/148103/163051/339559/442319/155054/3106/26149/4049/5610/3134/284306/7098/7673/147686/284307/342908/100287226/121274/353088/7638/92283/9310/79973/57547/10795/7711/79788/92285/54753/146434/65243/6890/7766/7743/126068/140612/84436…
hsa04740	Olfactory transduction	167	-0.415488	-1.65562	0.000119904	0.00308061	0.00274759	3146	tags=34%, list=13%, signal=30%	26246/390264/346528/2774/26740/26707/254879/8392/256148/390082/125963/390059/392391/390439/144125/390066/390148/403282/403284/347468/341568/51806/81697/390442/1261/1260/119764/5568/57101/391191/391107/8383/26716/150681/79345/392390/219958/26245/127077/390649/441608/128372/219952/26659/390275/219473/26531/254973/401992/124538/123041/286362/219417/143502/26689/390429/121130
hsa00620	Pyruvate metabolism	44	-0.525066	-1.73088	0.00179256	0.024269	0.0216455	7784	tags=61%, list=31%, signal=42%	10873/4190/2271/219/2739/32/501/5160/3945/4191/5091/125/3939/38/31/55902/10327/1737/131/127/97/39/84532/134526/3948/5105/130
hsa03010	Ribosome	133	-0.578111	-2.22496	1e-10	3.34e-08	2.97895e-08	6511	tags=65%, list=26%, signal=49%	11222/51073/51116/6154/6210/6135/6147/6146/9349/4736/51021/6138/2197/64960/6207/6168/6232/6139/25873/6150/51069/6158/6224/6129/6233/6141/6143/6234/6152/6205/6169/6144/6155/29074/6206/6209/6165/6125/6159/6161/6156/6167/6132/109910381/6133/6201/6170/6160/6191/6223/11224/6136/6137/64969/64981/65003/6176/6228/6194/6124/6181/6193/6230/6217/6222/6134/6208/6189/6171/6229/6164/6203/6122/6157/6202/6142/90…
