# Supplementary material for: SOX1 acts as a tumor hypnotist rendering nasopharyngeal carcinoma cells refractory to chemotherapy
Source: Cell Death Discov. 2023 Jun 27;9:194. doi: 10.1038/s41420-023-01479-x (PMC10300072; doi:10.1038/s41420-023-01479-x)
Supplement: Supplementary file 12 — Supplementary Table S5 [file 41420_2023_1479_MOESM12_ESM.xls]

## Sheet: S3
Table S4. GSEA analysis (KEGG gene sets) of ranked genes between "Quiescence" and "Proliferation" groups in HONE1 TRE-SOX1 cells
ID	Description	setSize	enrichmentScore	NES	pvalue	p.adjust	qvalues	rank	leading_edge	core_enrichment
hsa05310	Asthma	23	0.796012	2.08379	1.86868e-07	2.81152e-06	1.86868e-06	5039	tags=87%, list=19%, signal=70%	3122/3113/3115/3596/3112/3567/3109/3565/3586/3123/3117/8288/3119/5553/3108/3127/6037/3118/958/3111
hsa05330	Allograft rejection	31	0.734645	2.02047	2.82715e-07	3.89911e-06	2.59156e-06	5891	tags=77%, list=22%, signal=60%	3122/3113/3558/3115/3112/3567/3109/3565/3135/3002/941/3586/3123/3117/3119/3593/3108/3127/3118/958/3111/3134/3106/3107
hsa05320	Autoimmune thyroid disease	35	0.70553	1.9759	6.71548e-07	8.89129e-06	5.90962e-06	6445	tags=80%, list=24%, signal=61%	3122/3113/3558/3115/3112/3567/3109/3565/3135/3002/941/7038/3586/7253/3123/3117/3119/3442/3108/3127/3118/958/3111/3134/3106/3107/3445/1081
hsa05332	Graft-versus-host disease	30	0.701847	1.92098	2.39519e-05	0.000176179	0.000117098	5891	tags=70%, list=22%, signal=54%	3122/3113/3558/3115/3112/3109/3135/3821/3002/941/3123/3117/3119/3108/3127/3824/3118/3111/3134/3106/3107
hsa04940	Type I diabetes mellitus	36	0.691673	1.94522	2.88943e-06	3.29794e-05	2.19199e-05	5891	tags=69%, list=22%, signal=54%	3122/3113/3558/3115/3112/3382/3109/3135/3002/941/4049/3123/3117/3119/5798/3593/3108/3127/5799/3118/1363/3111/3134/3106/3107
hsa04672	Intestinal immune network for IgA production	41	0.676864	1.9368	3.22272e-06	3.55573e-05	2.36332e-05	3530	tags=51%, list=13%, signal=44%	3122/3113/3558/3115/3112/3567/3109/3565/10803/941/3695/3586/3123/8174/3117/6370/3119/3108/29851/3676/3127
hsa05321	Inflammatory bowel disease	61	0.648835	1.94174	5.05439e-08	9.29447e-07	6.17759e-07	5084	tags=51%, list=19%, signal=41%	3122/3113/3558/3115/3596/3112/3567/3109/3565/112744/3586/8807/3123/3117/3119/149233/3593/50943/7097/3108/3595/3127/64127/8809/50616/4094/3118/6095/7099/3111/6775
hsa05033	Nicotine addiction	37	0.641564	1.81066	6.09688e-05	0.000403613	0.000268263	5793	tags=65%, list=22%, signal=51%	2561/57084/2892/57030/2565/2559/2560/2890/2562/774/2893/2570/2569/2563/1141/200959/1139/8973/2555/773/2558/2554/246213/2904
hsa04975	Fat digestion and absorption	35	0.600787	1.68256	0.00125107	0.00583247	0.00387657	2908	tags=37%, list=11%, signal=33%	84647/335/8513/338/29881/64241/948/5319/337/4547/2169/8399/5320
hsa04612	Antigen processing and presentation	61	0.588269	1.76049	2.32905e-05	0.000175208	0.000116452	5891	tags=41%, list=22%, signal=32%	3122/3310/925/3113/3115/3112/3109/3135/3821/3823/3303/3123/3117/3119/3108/3127/920/3304/3824/3118/3111/3305/3134/3106/3107
hsa05322	Systemic lupus erythematosus	117	0.584396	1.8352	1.31976e-08	2.91227e-07	1.93565e-07	7548	tags=64%, list=29%, signal=46%	3122/3113/2209/3115/8360/3112/8370/3109/8342/3018/8339/8366/8367/941/729/735/8343/3586/723790/8344/8353/554313/8365/440689/8356/8349/8329/3123/8330/3117/8361/3119/3012/717/2215/3108/3017/3013/8347/3127/8294/121504/126961/128312/8341/8363/8357/8354/8334/8362/8337/653604/8331/3118/720/8350/958/3111/8359/2212/8336/2904/727/8348/8969/712/714/8335/333932/8346/8970/721/85235/85236/730
hsa00591	Linoleic acid metabolism	25	0.583345	1.54973	0.0122681	0.041436	0.0275406	6434	tags=56%, list=24%, signal=42%	84647/1559/1544/5319/1573/8605/246/8399/5320/1557/1576/1571/100137049/283748
hsa05140	Leishmaniasis	72	0.568791	1.7265	1.70498e-05	0.000134369	8.93084e-05	5039	tags=38%, list=19%, signal=30%	3122/3113/2209/3115/3112/3109/3565/3586/1379/9103/1378/3123/3117/3119/2215/5579/3593/7097/3108/3676/3127/3684/3118/4689/7099/653361/3111
hsa04727	GABAergic synapse	84	0.557282	1.71388	8.41025e-06	7.79401e-05	5.18031e-05	6381	tags=43%, list=24%, signal=33%	10991/2561/107/94235/778/2565/2559/2560/2562/774/775/5334/54331/114/111/18/2570/5579/2569/2788/2563/2793/776/200959/2555/773/2558/6538/6540/3763/2554/6529/196883/9568/57468/6539
hsa04640	Hematopoietic cell lineage	86	0.55536	1.71027	2.28513e-05	0.000175208	0.000116452	3684	tags=37%, list=14%, signal=32%	3122/925/3113/2209/3115/7850/3112/3567/3109/3565/1440/3568/948/916/952/1379/1378/3590/3123/3117/2322/3119/913/3108/7066/3563/921/3676/3127/920/1437/929
hsa04927	Cortisol synthesis and secretion	61	0.546011	1.63403	0.000466225	0.00244953	0.00162809	3569	tags=26%, list=14%, signal=23%	107/1589/8913/778/3284/2516/1586/6770/775/8911/5443/114/111/1584/776/3283
hsa04658	Th1 and Th2 cell differentiation	88	0.534144	1.64781	6.01496e-05	0.000403613	0.000268263	5084	tags=30%, list=19%, signal=24%	3122/3113/3558/3115/3596/3112/3567/3109/3565/916/3123/3117/3119/7535/3593/3108/3595/3127/920/3560/915/5535/4094/3118/3111/6775
hsa04742	Taste transduction	74	0.534046	1.6248	0.000286782	0.00158208	0.00105154	7530	tags=57%, list=29%, signal=41%	9177/5153/9033/2559/342372/6340/5726/50836/775/170572/353164/80835/114/200909/5024/50831/259296/2914/5030/54429/2555/285242/773/2558/259292/2554/2911/3350/40/255022/259289/196883/50832/9568/50838/29850/51764/259290/6338/5028/80834/6326
hsa05032	Morphine addiction	87	0.53226	1.64055	0.000150918	0.000892035	0.000592893	5239	tags=34%, list=20%, signal=28%	2561/107/3765/5153/94235/2565/2559/5138/2560/1812/2562/27115/774/54331/114/111/2570/5579/2569/2788/2563/2793/200959/3762/2555/773/5139/2558/3763/2554
hsa05416	Viral myocarditis	55	0.529431	1.56781	0.0026626	0.0110165	0.00732215	6537	tags=44%, list=25%, signal=33%	3122/3113/3115/3112/3109/3135/941/4625/3123/3117/3119/3683/3108/3127/4624/3118/958/3111/3134/3106/3107/6444/6442/6445
hsa05150	Staphylococcus aureus infection	71	0.524156	1.58926	0.000749556	0.00364857	0.00242503	7337	tags=58%, list=28%, signal=42%	3122/3113/2209/3115/3112/3109/719/3859/8689/1828/3586/6403/1672/9103/3075/3123/3117/3119/342574/717/2215/3683/3108/3127/3883/3882/3684/3118/720/3111/162605/2266/2212/727/54474/712/714/8687/6404/5340/721
hsa04724	Glutamatergic synapse	113	0.510392	1.59992	3.81665e-05	0.00026319	0.00017493	6526	tags=36%, list=25%, signal=27%	50944/10991/107/57084/6511/2917/2915/94235/2892/57030/2890/2912/2913/22941/775/54331/2893/8605/114/111/6512/5579/9229/2788/2793/776/2914/2918/2916/5535/773/2899/2911/246213/6506/2904/196883/100137049/2905/283748/1742
hsa04080	Neuroactive ligand-receptor interaction	308	0.506843	1.64672	3.08023e-11	1.13284e-09	7.52946e-10	5574	tags=42%, list=21%, signal=34%	7432/1268/2561/2862/8484/2692/1135/2742/187/2917/2915/1146/10022/5741/5539/57152/2690/594857/2892/4922/2565/680/2559/2560/719/170589/59340/257313/6866/3952/3361/23566/1812/10886/56923/6870/151/2890/84109/2696/2912/186/5733/2562/4295/2834/2913/3060/10316/2642/134864/150/122876/6753/117579/2837/122042/7253/2847/1145/2893/5737/117/1143/4987/286530/552/5443/347148/1394/11255/113091/10888/135/2570/336…
hsa04713	Circadian entrainment	95	0.504811	1.56574	0.000364708	0.00194707	0.00129413	6307	tags=34%, list=24%, signal=26%	107/3765/94235/8913/2983/2892/6261/2890/775/54331/2893/117/8911/114/111/5579/2788/2793/776/816/4842/3762/2977/2982/116/3763/2904/815/196883/55811/163688/2905
hsa04721	Synaptic vesicle cycle	74	0.500689	1.52331	0.00248886	0.0106587	0.00708434	7103	tags=38%, list=27%, signal=28%	57084/6511/6531/57030/339302/245972/6532/774/112755/5864/6512/6570/10814/534/6534/773/1759/6538/6540/246213/6506/6529/127124/6539/6844/440279/535/10815
hsa04061	Viral protein interaction with cytokine and cytokine receptor	83	0.4962	1.52448	0.00173058	0.00784687	0.00521544	5018	tags=39%, list=19%, signal=31%	6369/6362/3558/29949/10803/2829/1524/6361/6351/4049/11009/729230/3586/3587/6360/1233/8807/6368/6358/6370/643/6372/6348/8794/2833/8809/50604/8764/3560/3588/3577/6367
hsa04514	Cell adhesion molecules	141	0.491905	1.55872	0.000113765	0.000710494	0.000472232	6319	tags=38%, list=24%, signal=29%	3122/925/3113/3115/3112/923/3109/7412/3135/6401/3680/941/3385/3695/1013/6614/6403/5789/8516/54413/5175/3123/8174/3117/6402/3119/3683/3108/94030/5133/29851/3676/3127/920/5788/4684/83700/22854/3684/152404/3118/84628/958/3111/3134/24146/3106/58494/3107/9378/10686/23705/9075/1272
hsa04659	Th17 cell differentiation	103	0.491447	1.53217	0.000575711	0.0029317	0.00194856	5039	tags=25%, list=19%, signal=21%	3122/3113/3558/3115/3112/3109/3565/112744/916/3123/3117/3119/7535/149233/50943/3108/3127/920/10148/50616/3560/915/5535/3118/6095/3111
hsa04726	Serotonergic synapse	109	0.488866	1.52929	0.000494061	0.00255522	0.00169834	5544	tags=33%, list=21%, signal=26%	2561/9177/121278/3765/1559/94235/778/2560/6532/3361/2562/1573/774/775/54331/170572/8605/246/3781/200909/111/3360/3362/5579/2788/247/2793/776/6570/3762/285242/773/1557/3763/3350/3751
hsa04740	Olfactory transduction	143	0.484537	1.53634	0.000103559	0.000659196	0.000438136	6524	tags=50%, list=25%, signal=38%	390649/5153/346525/390072/79549/134083/26245/26248/5138/6543/81099/79339/392138/402135/135941/81392/143502/81327/26219/4993/6547/390261/387748/26533/390436/119774/390190/8392/392392/79290/3000/7932/1261/2788/340980/138805/219487/816/79544/390264/26246/26339/341152/162998/442361/390429/390445/26529/125958/442186/347169/130075/402317/392376/127623/392391/1262/347168/127062/123041/393046/120787/2653…
hsa04630	JAK-STAT signaling pathway	144	0.481234	1.52639	0.000162635	0.000944426	0.000627715	4373	tags=26%, list=17%, signal=22%	1271/1439/3558/3596/29949/3567/3565/3456/1440/2690/3467/3952/133396/116379/3568/11009/3586/3587/2670/3590/64109/5156/10379/3442/149233/316/3593/3595/3598/7066/3563/1437/386653/50604/50616/5008/3560/85480
hsa04970	Salivary secretion	81	0.479879	1.47128	0.00491385	0.0193629	0.0128696	6658	tags=38%, list=25%, signal=29%	107/2983/5542/6779/480/952/23439/4069/280/114/653247/683/111/1472/5579/486/1470/4842/2977/492/54831/146/2982/727897/277/478/1755/196883/163688/6844/482
hsa04723	Retrograde endocannabinoid signaling	137	0.479821	1.51849	0.000230847	0.00131742	0.000875627	5405	tags=28%, list=20%, signal=23%	1268/2561/107/57084/3765/2915/94235/778/2892/57030/2565/2559/2560/2890/2562/774/775/54331/2893/114/111/2570/5579/2569/2788/2563/2793/776/200959/3762/2555/2166/773/2558/3763/2554/100532726/2911/246213
hsa04610	Complement and coagulation cascades	79	0.474434	1.45176	0.00733913	0.027295	0.0181417	8151	tags=52%, list=31%, signal=36%	5055/3053/2162/3818/3687/2153/719/729/735/2160/1379/1378/3075/722/5627/2244/717/11326/2159/3684/720/7448/2147/2266/710/2151/727/2/7056/2155/1191/712/714/5340/721/2157/1380/730/715/462/733
hsa04060	Cytokine-cytokine receptor interaction	245	0.459773	1.48512	1.3411e-05	0.000108269	7.19614e-05	5018	tags=35%, list=19%, signal=28%	6369/1271/6362/1439/3558/3596/7850/9173/29949/60401/8600/3567/3565/10803/3456/1440/2690/27190/3467/3557/2829/3952/1524/133396/6361/6351/90865/3568/112744/4049/11009/729230/284340/3586/3587/6360/650/26525/1233/1896/8807/6368/3590/64109/6358/6370/3442/27302/149233/3593/643/3595/3598/7066/6372/3563/27177/6348/920/1437/8794/2833/8809/7293/386653/10148/9573/50604/3626/8764/2661/50616/3623/5008/3560/13…
hsa04925	Aldosterone synthesis and secretion	94	0.45428	1.4079	0.0102457	0.0353262	0.0234796	6658	tags=32%, list=25%, signal=24%	107/1589/8913/778/3284/5138/6770/480/775/23439/8911/5443/114/4878/111/5579/776/816/3283/3762/492/478/4929/57172/185/815/196883/163688/51305/482
hsa05145	Toxoplasmosis	108	0.44193	1.38185	0.0114246	0.038985	0.0259115	5201	tags=24%, list=20%, signal=19%	3122/3310/3113/3115/3112/3109/23643/23533/3586/3587/3303/3123/3117/3119/3593/7097/3108/3127/3304/5294/3118/3588/7099/958/3111/3305
hsa04145	Phagosome	146	0.431215	1.36864	0.0066999	0.0252008	0.0167497	6010	tags=30%, list=23%, signal=23%	3122/3113/2209/3115/3112/81035/3109/3135/245972/653509/948/9103/4353/8685/10332/3123/3117/3119/729238/2215/7097/3108/3127/51807/929/4842/30835/7058/534/4360/6441/3684/7846/3118/4689/7099/653361/3111/79861/3134/2212/3106/3107/127124
hsa04613	Neutrophil extracellular trap formation	175	0.428816	1.37069	0.00339448	0.0137021	0.00910714	6144	tags=35%, list=23%, signal=27%	2209/8360/8370/8342/3018/8339/8366/8367/51284/8343/1379/6403/723790/8344/8353/554313/8365/440689/8356/1378/8349/4353/8329/8330/8361/3012/2244/2215/5579/3683/7097/3017/3013/8347/8294/121504/126961/566/128312/8341/27180/8363/366/8357/8354/8334/8362/8337/3684/653604/8331/8350/4689/7099/653361/2266/8359/2212/8336/727/8348/8969
hsa05034	Alcoholism	176	0.423076	1.35269	0.00506613	0.0197281	0.0131123	7435	tags=38%, list=28%, signal=27%	8360/8370/94235/6531/8342/3018/8339/8366/8367/399694/1812/8343/723790/8344/8353/554313/54331/8365/440689/8356/8349/8329/8330/8361/3012/111/135/2788/3017/3013/2793/8347/84152/6570/8294/121504/126961/128312/8341/8363/8357/8354/8334/8362/8337/653604/8331/8350/5173/4915/8359/8336/2904/8348/8969/163688/2905/1392/8335/333932/51764/25759/8346/8970/85235/85236
hsa05152	Tuberculosis	161	0.411071	1.30988	0.0154706	0.0498338	0.0331221	5039	tags=22%, list=19%, signal=18%	3122/3113/2209/3115/3112/3109/3456/3687/245972/3929/3586/3587/1379/9103/1378/10332/3123/3117/3119/3442/2215/3593/7097/3108/816/3127/929/64127/30835/4360/5535/3684/3118/3588/7099/3111
hsa05205	Proteoglycans in cancer	199	-0.226353	-1.25654	0.0126398	0.0418378	0.0278076	5218	tags=30%, list=20%, signal=24%	7291/4193/5291/3845/3693/5829/6300/29102/7410/7855/7157/6198/3480/5962/5605/7483/5336/4313/7422/859/4478/960/7430/5293/4233/4893/7078/2317/8323/5781/2316/5500/387/117581/51196/3479/5328/6382/10855/5501/1975/71/60/7477/858/1956/2535/2817/6383/7023/6194/7474/2335/2247/857/7057/7042/4609/10451
hsa05016	Huntington disease	291	-0.226559	-1.30231	0.000643513	0.00317914	0.00211303	5789	tags=38%, list=22%, signal=30%	5710/1329/4716/4708/5435/1213/514/9861/5686/5719/627/4724/6391/4705/4899/6875/4713/5436/1173/4710/5704/3065/5701/9519/5431/4704/5718/5601/6667/1340/4722/1175/5433/4700/4725/25942/522/2876/7157/7277/4712/440567/5717/5682/7381/5708/7386/4702/5700/4726/5438/9706/5692/5434/513/10376/5702/5709/1349/55967/5705/493869/1350/5689/4720/10476/5707/4711/6647/5694/5688/518/7417/1327/7384/517/5693/203068/5695/…
hsa05206	MicroRNAs in cancer	196	-0.241532	-1.33261	0.00346271	0.0138091	0.00917828	5250	tags=31%, list=20%, signal=25%	4790/3065/1871/4193/2261/5291/3845/1869/4082/5292/7157/7329/5962/5605/90427/900/5336/7422/960/7430/5293/4233/3190/4893/7078/6659/898/9134/1786/2146/387/406956/6541/3066/6624/5328/7431/7168/406885/693200/1870/5155/993/1789/3925/5743/113130/407014/1956/672/9493/995/1545/8626/994/1591/406988/7057/7042/4609/54541
hsa05020	Prion disease	254	-0.253525	-1.41518	3.51971e-05	0.000247877	0.000164752	5923	tags=43%, list=22%, signal=34%	3799/1460/4709/5710/1329/4716/4708/514/9861/5879/5686/5719/3309/4724/6391/4705/4713/4710/5704/6262/5291/5701/4704/10963/5718/6300/5601/1340/4722/4700/4725/522/7277/4712/6352/440567/5717/5682/7381/5708/7386/4702/5700/4726/3915/5692/513/90550/10376/5702/5709/1349/859/55967/5705/1350/5293/5689/4720/10476/5707/4711/6647/5694/1457/5688/518/7417/1965/1327/7384/3552/517/5693/203068/5695/5713/4715/4719/5…
hsa04114	Oocyte meiosis	127	-0.25438	-1.32752	0.00604185	0.0229868	0.0152782	4881	tags=41%, list=18%, signal=34%	5525/6500/6195/9748/8881/5529/7529/51433/91860/805/6300/109/3480/7532/51529/9978/8454/996/286151/246184/7531/7534/8243/51434/898/10459/9134/29945/10971/1017/9126/7533/5500/26271/3479/64682/9232/5501/983/9088/151648/995/25906/9700/991/4085/891/9133/6790/5347/699/10744
hsa05418	Fluid shear stress and atherosclerosis	131	-0.259926	-1.36459	0.00850609	0.0309397	0.0205642	5326	tags=34%, list=20%, signal=28%	5607/7132/4790/5291/91860/805/6300/5601/3320/6613/10365/7341/7157/657/652/4313/7422/859/9817/3383/5293/7184/59341/3552/4780/4257/3326/387/6382/658/2950/5155/71/1003/60/858/2948/2817/6383/7295/445/5608/1728/857/6347
hsa04390	Hippo signaling pathway	156	-0.265802	-1.40849	0.00117666	0.00556393	0.00369808	4948	tags=26%, list=19%, signal=21%	7003/5520/1495/7855/1490/1855/23286/657/7532/652/7483/7161/7531/7534/8323/6591/10971/7533/5500/64398/4092/658/5501/71/60/7477/2535/654/999/2736/7004/332/84962/7474/6657/3397/154796/653/7042/4609/392255
hsa04914	Progesterone-mediated oocyte maturation	99	-0.270373	-1.3633	0.0125224	0.0418378	0.0278076	5289	tags=35%, list=20%, signal=28%	51433/5291/2773/3845/6300/5601/3320/109/3480/51529/996/5293/246184/51434/10459/29945/3326/1017/8900/3479/993/64682/3835/983/9088/995/25906/4085/891/9133/994/6790/5347/699/890
hsa04714	Thermogenesis	216	-0.281819	-1.55338	1.26056e-05	0.000104312	6.9331e-05	6196	tags=42%, list=23%, signal=32%	5562/55471/84335/1345/1376/5593/6195/2181/4709/1329/4716/4708/1355/514/6009/3265/4724/6391/4705/4713/4710/3845/4704/6300/1340/6602/4722/109/79133/137682/4700/4725/522/51422/6198/4712/440567/7381/7386/4702/4726/6597/55744/64223/4879/513/1353/1349/55967/285521/23028/6598/51287/91942/1350/4720/9551/10476/29078/4711/4893/6599/518/284184/1327/7384/517/4715/4719/1537/6390/539/86/65260/7385/6392/388753/…
hsa04150	mTOR signaling pathway	153	-0.283927	-1.50797	0.000235465	0.001321	0.000878005	8038	tags=44%, list=30%, signal=31%	80326/5728/526/5594/55437/57521/5582/6794/9681/2475/5894/208/5578/245973/51719/253314/27330/7472/10000/6654/5562/6446/84335/6195/79109/51384/8131/6009/3265/7132/9470/5291/3845/54468/83667/10542/55615/7855/1855/6198/3480/1977/5605/9706/7483/64223/9894/9675/51256/5293/4893/8323/387/3479/6520/2887/1975/7477/2535/81929/6502/1978/6194/7474/79899/8140/54541
hsa05415	Diabetic cardiomyopathy	186	-0.293384	-1.63275	6.58359e-06	6.60354e-05	4.38906e-05	5745	tags=42%, list=22%, signal=33%	1329/4716/4708/514/5879/183/4724/6391/4705/4713/4790/4710/6262/5291/4704/6300/5601/6667/1340/4722/4700/4725/522/4712/440567/7381/7386/4702/5524/4726/488/142/513/4313/6513/1349/55967/9882/2936/1350/5293/4720/10476/4711/518/7417/5162/1327/7384/517/4715/4719/1536/1537/6390/5500/5160/539/7419/7385/6392/7388/10105/5501/4706/515/506/5330/9377/509/498/2597/293/7416/2539/516/1281/292/7042
hsa05012	Parkinson disease	250	-0.299161	-1.6807	3.57717e-08	6.96495e-07	4.62927e-07	5923	tags=45%, list=22%, signal=35%	3799/4709/25828/5710/1329/4716/4708/514/9861/118424/5686/5719/3309/4724/6391/4705/4713/7332/4710/5704/91860/2773/5701/4704/5718/805/5601/1340/7326/4722/4700/4725/522/7157/7277/4712/440567/5717/5682/7381/5708/4891/7386/4702/5700/4726/5692/513/51465/90550/10376/5702/5709/1349/55967/11315/9817/598/5705/1350/5689/4720/10476/5707/4711/6647/5694/5688/518/7417/1965/1327/7384/517/4780/5693/203068/5695/57…
hsa04520	Adherens junction	71	-0.304272	-1.45	0.00919188	0.0323672	0.0215129	8156	tags=45%, list=31%, signal=31%	7082/4089/5594/998/56288/4088/8826/7525/1459/9855/1460/5879/87/5792/1495/3480/10163/81/117178/4008/4233/52/1457/5818/6591/2241/387/283106/71/60/1956/999
hsa00983	Drug metabolism - other enzymes	65	-0.310729	-1.45178	0.013739	0.0450257	0.0299264	3293	tags=34%, list=12%, signal=30%	1806/3251/654364/7372/4257/1066/3615/8833/54657/978/2950/2948/7083/4831/6241/6240/1854/7371/4830/54577/54578/54658
hsa05208	Chemical carcinogenesis - reactive oxygen species	205	-0.311708	-1.74892	8.63719e-08	1.42945e-06	9.50091e-07	6171	tags=42%, list=23%, signal=33%	5338/10327/1345/6648/4709/1329/4716/4708/514/5879/3265/4724/6391/4705/4713/4790/4710/5291/3845/4704/6300/5601/1340/4722/4700/4725/23683/4792/522/4712/440567/7381/1646/7386/4702/4726/5605/513/7422/873/1349/55967/9817/1350/5293/4720/4233/10476/4711/4893/52/6647/518/5781/7417/1327/7384/5337/517/4780/4715/4719/4257/1537/6390/539/7419/7385/6392/9020/7388/10105/4706/515/506/9377/509/498/1956/2948/293/7…
hsa05211	Renal cell carcinoma	69	-0.311933	-1.47812	0.00894134	0.0318235	0.0211516	8199	tags=49%, list=31%, signal=34%	5906/1398/5594/10298/2034/5894/998/208/5546/6923/56924/10000/6654/2113/1399/5879/3265/6921/5291/3845/8453/5605/9978/7422/6513/5293/4233/5062/4893/5781/112399/5155/2271/7042
hsa04932	Non-alcoholic fatty liver disease	148	-0.31205	-1.66456	1.17973e-05	0.000100126	6.6549e-05	8028	tags=55%, list=30%, signal=38%	836/5599/374291/4694/29796/54539/3953/4728/998/79602/4217/51085/208/355/9167/83737/6389/1347/4723/1432/5565/27089/5602/10000/7494/5562/1345/4709/1329/4716/4708/6256/5879/4724/6391/4705/7132/4713/4790/4710/5291/3576/1050/4704/6300/5601/1340/4722/4700/4725/51422/4712/440567/7381/7386/4702/4726/1349/55967/1350/5293/4720/4711/1965/1327/7384/3552/637/4715/4719/1537/6390/468/7385/6392/7388/54205/4706/9…
hsa05100	Bacterial invasion of epithelial cells	77	-0.322126	-1.55088	0.00232221	0.0101138	0.00672218	5843	tags=36%, list=22%, signal=28%	391/1399/1213/10109/5879/79658/5291/5829/1495/10097/10163/4735/1793/859/5293/4233/10096/10801/55752/10459/387/26084/71/60/858/999/2335/857
hsa04350	TGF-beta signaling pathway	93	-0.326715	-1.63081	0.000353531	0.00191834	0.00127503	4530	tags=29%, list=17%, signal=24%	6198/657/652/9978/3400/64388/7050/8454/60436/387/4092/7027/658/3625/654/5933/3399/3624/4091/3397/7057/653/7042/2331/4609/392255/83729
hsa04137	Mitophagy - animal	72	-0.32872	-1.56984	0.00228008	0.0100627	0.00668823	7283	tags=43%, list=28%, signal=31%	29110/9927/7942/9101/5602/22800/23786/1459/55669/1460/9958/9474/3265/3845/54543/4286/5601/6667/1869/10370/7157/55288/598/4893/1457/7311/468/192111/283106/338382/6233
hsa00310	Lysine degradation	63	-0.332036	-1.54259	0.00575235	0.0221398	0.0147153	6321	tags=43%, list=24%, signal=33%	54904/8424/79823/84444/10919/2639/1743/80854/64754/3033/3030/64324/387893/56950/6419/1892/55526/2146/1738/7468/79723/38/79709/5352/6839/501/219
hsa00190	Oxidative phosphorylation	120	-0.341985	-1.76736	9.66817e-06	8.42149e-05	5.59736e-05	5865	tags=46%, list=22%, signal=36%	4709/1329/4716/4708/1355/514/4724/6391/4705/4713/4710/4704/1340/4722/4700/4725/522/4712/440567/7381/7386/4702/4726/5464/513/1353/1349/55967/1350/4720/9551/10476/4711/27068/518/1327/7384/517/4715/4719/1537/6390/539/7385/6392/7388/54205/4706/495/515/506/9377/509/498/516
hsa00280	Valine, leucine and isoleucine degradation	48	-0.359714	-1.58164	0.00878701	0.0316141	0.0210124	5276	tags=42%, list=20%, signal=33%	36/10449/5095/3028/26275/3033/3030/587/34/5019/1892/64087/5096/11112/1738/38/501/219/586/54511
hsa00260	Glycine, serine and threonine metabolism	39	-0.362018	-1.52021	0.0155072	0.0498338	0.0331221	2322	tags=36%, list=9%, signal=33%	1738/2731/5223/6472/875/501/6470/55349/5723/26227/102724560/2653/1491/29968
hsa05212	Pancreatic cancer	76	-0.366503	-1.75906	0.000145607	0.000876287	0.000582426	8544	tags=57%, list=32%, signal=38%	5899/1021/6199/578/4089/5599/5594/2475/5894/998/208/595/4088/1029/1643/4087/5602/5898/10000/5925/5338/5879/4790/1871/5291/3845/5601/1869/7157/6198/10928/4616/1647/7422/598/5293/675/5337/1870/5888/1019/1956/7042
hsa01212	Fatty acid metabolism	57	-0.36792	-1.67492	0.00226699	0.0100627	0.00668823	6057	tags=44%, list=23%, signal=34%	1376/2181/51144/84869/54995/3295/36/109703458/10449/3033/3030/34/9200/51102/1892/27349/9415/1374/201562/5538/38/3992/2194/31/6319
hsa05220	Chronic myeloid leukemia	76	-0.372405	-1.78739	8.89388e-05	0.00057723	0.000383658	8477	tags=58%, list=32%, signal=39%	1021/6777/613/1398/578/4089/5594/5894/208/595/4088/1029/1643/10000/6654/5925/1027/9846/1399/6776/3265/4790/3065/1871/4193/5291/3845/1869/4792/7157/4616/5605/1647/598/5293/1488/4893/5781/3066/861/1870/1019/7042/4609
hsa05219	Bladder cancer	41	-0.373232	-1.5851	0.0101254	0.0352791	0.0234484	5357	tags=44%, list=20%, signal=35%	3265/1871/4193/2261/3576/3845/1869/7157/5605/4313/7422/4893/1870/1019/1956/999/7057/4609
hsa01200	Carbon metabolism	110	-0.373706	-1.90956	2.57607e-06	3.04528e-05	2.02405e-05	4988	tags=53%, list=19%, signal=43%	2203/4199/5631/5095/3099/26275/8802/3419/226/729020/4967/5214/5213/4191/4190/2805/1892/5096/1431/128/5162/6120/8801/6888/5226/6390/8803/4200/5160/2747/7167/5230/1738/6392/2731/2746/22934/5223/5315/2806/6472/5634/1737/38/2098/2597/2271/2821/6470/2539/2023/1373/5723/26227/84706/2653/7086/29968
hsa04218	Cellular senescence	154	-0.374202	-1.98073	9.03588e-09	2.13634e-07	1.41992e-07	8024	tags=56%, list=30%, signal=39%	5728/1030/5594/3710/3708/894/2475/5894/208/595/4088/1029/5054/5499/1432/132660/545/4087/54822/22800/10000/5925/10111/2308/2113/1875/6009/3265/4790/4775/1871/4193/5291/91860/3576/10758/3845/1874/805/6300/5928/1869/7157/5481/678/4616/5605/677/1647/4683/90550/5810/5293/4361/824/4893/1111/898/59341/7417/9134/3552/1017/5500/8900/286826/7419/1870/993/5501/1019/983/293/11200/7416/2305/5933/4605/1978/292…
hsa00240	Pyrimidine metabolism	57	-0.383025	-1.74368	0.00101442	0.00486629	0.00323439	4618	tags=44%, list=17%, signal=36%	22978/56474/51251/29922/51727/1723/1806/51020/654364/1633/7372/30833/978/790/1841/1503/7083/4831/7298/6241/79077/6240/1854/7371/4830
hsa05222	Small cell lung cancer	92	-0.388242	-1.93239	5.76814e-06	5.96642e-05	3.9656e-05	5386	tags=41%, list=20%, signal=33%	5747/10000/5925/1027/6256/9618/4790/1871/5291/1869/4792/7157/4616/3915/1647/2272/598/5293/3675/3655/898/9134/79444/1017/1870/54205/1164/5743/1019/3911/1288/1284/6502/3912/1163/1282/2335/4609
hsa01232	Nucleotide metabolism	84	-0.394502	-1.93227	8.96249e-06	8.01779e-05	5.32905e-05	4680	tags=42%, list=18%, signal=34%	102157402/22978/56474/51251/158/29922/3704/51727/4860/3251/51020/205/654364/1633/30833/204/3615/8833/978/1841/100/353/132/1503/7083/9615/159/4831/7298/6241/79077/6240/1854/7371/4830
hsa00270	Cysteine and methionine metabolism	50	-0.40293	-1.78886	0.000642146	0.00317914	0.00211303	4840	tags=58%, list=18%, signal=47%	4144/2729/10768/51074/2730/587/4357/55256/4191/4190/2805/1786/56267/58478/262/6611/2806/875/1789/6723/4507/3945/26227/102724560/3939/191/1491/586/29968
hsa05171	Coronavirus disease - COVID-19	213	-0.405109	-2.24627	7.50414e-15	4.96774e-13	3.30182e-13	2721	tags=40%, list=10%, signal=37%	7311/1675/115004/6139/1536/6167/6235/6158/6154/6205/6169/6231/6218/6209/11224/6170/6204/6138/6224/6141/6156/6168/6146/6227/6173/6165/25873/1956/6143/6171/6208/6152/6176/6210/6160/23521/6223/6234/6207/6142/6135/6217/6159/6137/6181/6193/6128/6133/6155/6161/6222/6230/6228/6144/51187/9349/6132/6157/6147/4736/200916/6233/6129/9045/6130/6229/6187/4153/6122/6175/6202/6191/6194/3921/6203/6136/6188/6125/6…
hsa01230	Biosynthesis of amino acids	71	-0.405559	-1.93269	3.14682e-05	0.000226434	0.0001505	4218	tags=49%, list=16%, signal=42%	3419/226/587/729020/5214/5213/5832/2805/1431/6120/6888/7167/440/5230/22934/5223/5315/2806/6472/875/5634/5831/2597/6470/2023/1373/5723/26227/84706/102724560/1491/445/7086/586/29968
hsa03022	Basal transcription factors	44	-0.406981	-1.75573	0.00251172	0.0106587	0.00708434	6550	tags=57%, list=25%, signal=43%	2962/1022/6908/6882/902/2961/4331/8148/2965/6873/9569/6875/27097/9519/2958/51616/2969/2957/2068/2963/2967/728340/2966/6877/6880
hsa04216	Ferroptosis	40	-0.411566	-1.73807	0.0029347	0.0119924	0.0079708	5967	tags=52%, list=23%, signal=41%	2181/5093/2879/9474/2729/7157/4891/5094/2730/1356/10533/2512/7417/2495/1536/7419/6520/23516/7037/23657/55240
hsa03040	Spliceosome	140	-0.413611	-2.19872	2.62588e-10	8.69166e-09	5.77694e-09	7785	tags=68%, list=29%, signal=48%	101954264/10285/22916/1659/9416/7919/8449/6429/9785/83443/8175/51691/55696/23451/988/11325/51503/102724594/56259/23020/10929/10992/10286/8896/10450/51340/5093/9128/11338/22827/10465/6431/22938/9984/8683/4809/10713/51729/10772/4686/84950/10915/10594/51639/6629/11157/9775/9879/55660/23450/27258/6634/51690/6637/23658/1665/3190/84991/10907/84321/26121/3192/27339/3183/10946/6434/55110/6633/9343/6628/6…
hsa03015	mRNA surveillance pathway	89	-0.423354	-2.09045	2.55597e-07	3.67837e-06	2.44484e-06	7973	tags=62%, list=30%, signal=43%	23381/2733/124540/8189/22916/7919/22794/81608/5411/28227/5499/11052/5528/5527/5515/5518/79869/55308/55339/29101/8732/5525/10978/5529/23435/26019/390748/132430/5520/10921/4686/10767/10914/1478/65109/9775/1477/80335/2935/51692/55012/2107/26528/55110/2521/5500/4116/11051/53981/10189/5501/29107/8761/10898/26986
hsa01240	Biosynthesis of cofactors	142	-0.430633	-2.29543	9.80528e-12	4.15472e-10	2.76145e-10	5733	tags=46%, list=22%, signal=36%	8564/53354/154807/1355/54995/7358/79001/7360/60490/55163/4144/2729/9054/80308/102157402/56474/133686/84274/158/326625/125061/29922/8836/124454/2730/587/51727/55312/1723/9249/80347/205/654364/7372/204/2235/1719/1738/11019/54657/3145/6472/27235/790/1503/2058/159/8942/6470/4831/51805/219/4522/25902/4830/248/10797/251/1728/586/29968/54577/250/54578/54658
hsa03008	Ribosome biogenesis in eukaryotes	82	-0.486242	-2.37664	6.08346e-09	1.54894e-07	1.02951e-07	6447	tags=68%, list=24%, signal=52%	1459/55272/10775/10607/1460/55131/27341/51077/9790/7514/4809/10248/29102/102157402/83732/134430/4931/10813/55813/10557/10556/54552/51068/54913/10940/5822/3692/55505/166378/55226/1457/22803/23560/10885/54433/84135/283106/10799/51602/84916/26354/92856/51096/10171/29107/10528/84128/55651/6949/10436/23160/28987/55127/5901/1736/2091
hsa04120	Ubiquitin mediated proteolysis	140	-0.501055	-2.66357	8.72699e-16	9.62878e-14	6.39979e-14	7436	tags=56%, list=28%, signal=40%	7327/378884/8452/64326/83737/1643/8065/10273/9040/8450/7323/8924/1642/7317/997/10477/8697/55120/6923/7324/7321/9690/4214/6500/64750/8881/10075/1161/55236/118424/54926/11059/51433/7332/7337/6921/4193/9039/7322/7326/8453/7329/51529/27338/9978/7334/8454/25898/51465/90293/8451/996/9817/6477/246184/4734/10054/3093/27339/51434/4591/29945/79444/7311/10055/10277/64682/4281/389898/9886/672/9021/25906/1106…
hsa00670	One carbon pool by folate	19	-0.522005	-1.80086	0.00769336	0.0282945	0.018806	2406	tags=47%, list=9%, signal=43%	1719/6472/6470/2618/7298/471/4522/25902/10797
hsa04115	p53 signaling pathway	73	-0.525929	-2.51493	1.07635e-09	2.96893e-08	1.97331e-08	4780	tags=45%, list=18%, signal=37%	4193/83667/7157/4616/84883/1647/64065/900/25898/9538/598/6477/10572/5366/2810/1111/7161/898/9134/637/1017/3479/54205/51512/1019/983/11200/6241/891/9133/56475/55240/7057
hsa03050	Proteasome	45	-0.54057	-2.34112	1.91912e-06	2.3527e-05	1.56373e-05	7933	tags=84%, list=30%, signal=59%	5714/5696/23198/5715/7979/11047/5706/9491/5710/9861/5686/5719/5704/5701/5718/51371/5717/5682/5708/5700/5692/5702/5709/5705/5689/5707/10197/5694/5688/5720/5693/5695/5713/5684/5691/10213/5690/5685
hsa03060	Protein export	23	-0.544581	-1.99259	0.00135049	0.00620851	0.0041265	7805	tags=57%, list=30%, signal=40%	11231/6727/60559/28972/9789/6730/3309/196294/23478/6726/83943/6731/5018
hsa01523	Antifolate resistance	29	-0.554989	-2.16102	0.000139719	0.000856426	0.000569226	6687	tags=55%, list=25%, signal=41%	9429/8714/2356/4363/4790/1244/8836/1719/10257/6573/6472/6470/2618/7298/471/2348
hsa03013	Nucleocytoplasmic transport	106	-0.555199	-2.82921	5.48842e-15	4.54167e-13	3.01863e-13	6417	tags=60%, list=24%, signal=46%	30000/4928/55308/23511/402569/23214/55161/26019/3839/7514/55705/9984/10921/6613/4686/7341/7329/23636/65109/9775/51068/25909/348995/3842/10762/10073/55746/23039/8480/5905/23534/84321/51194/79902/53371/55110/9972/9631/64328/9688/4116/8563/129401/57510/79228/23279/23165/11260/10189/10527/29107/23225/80145/3843/3837/57122/4927/81929/3838/5901/79023/1434/1915/55706
hsa03460	Fanconi anemia pathway	54	-0.556058	-2.50912	3.15879e-08	6.53475e-07	4.34334e-07	4956	tags=56%, list=19%, signal=45%	5395/7156/378708/4292/6118/5889/2188/9894/2178/79728/675/2176/6119/116028/2187/201254/2189/29089/146956/2175/83990/6117/5888/2177/55215/672/641/7398/80010/3280
hsa03420	Nucleotide excision repair	45	-0.575677	-2.49316	1.82566e-07	2.81152e-06	1.86868e-06	6712	tags=71%, list=25%, signal=53%	8450/1642/5886/1022/902/4331/1161/2965/2068/56655/10714/5981/6118/9978/8451/5426/2967/3978/728340/6119/2966/5887/5982/54107/5424/6117/5425/5985/5111/5983/5984/5427
hsa03018	RNA degradation	75	-0.575983	-2.77076	3.77939e-12	2.08496e-10	1.38578e-10	7578	tags=65%, list=29%, signal=47%	11044/55802/80153/51691/10438/7832/27257/1656/25904/4848/51013/84186/57472/5073/54766/219988/9652/170506/5394/132430/11157/27258/51690/28960/80349/23019/23658/5214/5213/23016/23404/10200/9125/56915/22803/29883/5393/115752/87178/11340/51010/57819/3313/25804/23517/8761/2023/26986/3329
hsa00450	Selenocompound metabolism	17	-0.581138	-1.94368	0.00256683	0.0107547	0.00714814	4678	tags=65%, list=18%, signal=53%	51091/9060/10587/92935/114112/51540/56267/4141/22929/7296/1491
hsa03440	Homologous recombination	41	-0.581208	-2.46837	7.92464e-07	1.00887e-05	6.70546e-06	7266	tags=80%, list=28%, signal=58%	5890/7979/29086/5892/10111/7517/9577/84142/7156/79184/10714/6118/4683/5889/11073/4361/580/79728/675/6119/5932/146956/83990/7516/6742/5424/6117/5888/5425/672/641/8438/25788
hsa03020	RNA polymerase	34	-0.589164	-2.3956	4.41698e-06	4.7162e-05	3.13463e-05	5669	tags=62%, list=21%, signal=49%	5435/81488/171568/5436/5431/5433/25885/51082/9533/55718/5438/5434/10621/10849/30834/5441/84172/64425/51728/55703/10622
hsa00020	Citrate cycle (TCA cycle)	29	-0.617711	-2.40525	8.47687e-06	7.79401e-05	5.18031e-05	5345	tags=66%, list=20%, signal=52%	6391/1743/47/8802/3419/4967/4191/4190/1431/5162/8801/6390/8803/5160/1738/6392/1737/2271/5106
hsa04110	Cell cycle	127	-0.627085	-3.27255	6.71812e-25	1.11185e-22	7.38993e-23	5153	tags=65%, list=20%, signal=52%	51433/3065/1871/4193/1874/7465/1869/80174/7157/10735/7532/4616/51529/9978/1647/8454/23595/996/10274/246184/2810/1111/7531/7534/8243/5885/51434/898/10459/9134/5001/29945/23594/4171/10971/4172/1017/9126/7533/4999/3066/8900/4176/9184/7027/1870/993/64682/9232/1031/8317/1019/4998/983/4173/9088/4175/990/10926/11200/7272/5591/995/4174/5111/25906/5933/8318/6502/9700/991/4085/891/701/9133/994/5347/699/890…
hsa03410	Base excision repair	33	-0.67164	-2.71332	5.35657e-08	9.33171e-07	6.20234e-07	4366	tags=67%, list=17%, signal=56%	56655/10714/142/27301/4595/8930/5426/3980/6996/3978/2237/10038/4913/54107/5424/328/5425/5111/7374/5427/3146/55247
hsa03430	Mismatch repair	23	-0.680652	-2.49047	7.81692e-06	7.61001e-05	5.05801e-05	4956	tags=87%, list=19%, signal=71%	5395/4292/10714/5981/6118/4437/2956/3978/6119/4436/5982/6742/5424/6117/5425/5985/5111/9156/5983/5984
hsa00970	Aminoacyl-tRNA biosynthesis	44	-0.697493	-3.00902	1.00416e-11	4.15472e-10	2.76145e-10	5438	tags=75%, list=21%, signal=60%	283459/80222/7407/51091/2193/16/124454/5188/1615/5917/92935/6301/5859/833/10667/54938/55278/3735/23395/6897/51067/8565/3376/4141/79731/4677/55699/10352/10056/51520/2058/2617/55157
hsa03030	DNA replication	36	-0.712844	-2.93488	3.91218e-10	1.17721e-08	7.82435e-09	4366	tags=83%, list=17%, signal=70%	56655/10714/5981/6118/5426/3978/6119/4171/4172/2237/79621/5982/4176/6742/54107/5424/6117/4173/5425/4175/1763/5422/5985/4174/5111/10535/5983/5984/5427/5557
hsa03010	Ribosome	134	-0.758282	-3.98045	1.97143e-45	6.52542e-43	4.33714e-43	4143	tags=84%, list=16%, signal=71%	51264/6150/29093/2197/51121/29074/51073/51069/6232/64928/219927/64969/64968/65005/64979/51021/7311/6139/6167/55173/51081/6235/51318/6158/79590/6154/6205/6169/6231/54948/28998/6183/6218/6209/11224/6170/51116/65003/6204/6138/6224/6141/9801/51263/6156/6168/6146/64960/6227/6173/6165/25873/65008/29088/6143/6171/6208/6152/6176/6210/6160/23521/6223/6234/6207/6142/6135/6217/6159/64965/6137/6181/6193/6128…
