# Supplementary material for: SOX1 acts as a tumor hypnotist rendering nasopharyngeal carcinoma cells refractory to chemotherapy
Source: Cell Death Discov. 2023 Jun 27;9:194. doi: 10.1038/s41420-023-01479-x (PMC10300072; doi:10.1038/s41420-023-01479-x)
Supplement: Supplementary file 13 — Supplementary Table S6 [file 41420_2023_1479_MOESM13_ESM.xls]

## Sheet: S4
Table S5. GSEA analysis (KEGG gene sets) of ranked genes between "Quiescence" and "Proliferation" groups in CNE2 TRE-SOX1 cells
ID	Description	setSize	enrichmentScore	NES	pvalue	p.adjust	qvalues	rank	leading_edge	core_enrichment
hsa05320	Autoimmune thyroid disease	32	0.784771	2.08982	5.18857e-08	4.34543e-06	3.42719e-06	2291	tags=66%, list=9%, signal=59%	7038/3113/3115/941/3123/958/3127/3558/3135/3106/3122/3119/3117/3111/3134/3118/3109/3107/3002/942/3105
hsa05330	Allograft rejection	31	0.781887	2.0719	1.23544e-07	6.98031e-06	5.50529e-06	2291	tags=68%, list=9%, signal=61%	3113/3115/941/3123/958/3127/3558/3135/3106/3122/3119/3593/3117/3111/3134/3118/3109/3107/3002/942/3105
hsa05332	Graft-versus-host disease	31	0.758671	2.01038	9.827e-07	2.35146e-05	1.85457e-05	2291	tags=65%, list=9%, signal=58%	3113/3115/941/3123/3127/3558/3135/3106/3122/3119/3117/3111/3134/3118/3109/3107/3812/3002/942/3105
hsa05310	Asthma	20	0.757958	1.85846	9.40185e-05	0.00131912	0.00104037	1311	tags=55%, list=5%, signal=52%	3113/3115/3123/958/3127/3122/3119/3117/3111/3118/3109
hsa04940	Type I diabetes mellitus	37	0.728287	1.98397	5.02331e-07	1.40234e-05	1.10601e-05	3934	tags=70%, list=16%, signal=59%	3113/3115/941/3123/3127/3558/3135/3106/3122/3119/3593/3117/3111/3134/3118/5798/3109/5799/3107/3002/942/3105/2571/3133/4049/3630
hsa05416	Viral myocarditis	54	0.68583	1.96839	1.65363e-07	7.80368e-06	6.15467e-06	2291	tags=39%, list=9%, signal=35%	3113/3115/941/3123/4624/958/4625/3127/3135/3106/3122/284217/3119/3117/3111/3134/3118/3109/3107/942/3105
hsa05322	Systemic lupus erythematosus	109	0.677613	2.08539	1.25875e-13	2.10841e-11	1.66288e-11	3943	tags=59%, list=16%, signal=49%	3113/3115/941/3123/8339/958/3127/3122/735/3012/8343/3119/8367/729/333932/3117/2209/3111/8370/730/2904/723790/8365/128312/3118/8366/3109/8337/440689/8332/8360/8363/121504/8353/8349/8331/8359/3013/8329/54145/8357/942/3018/8362/8336/8356/317772/8969/474382/85235/3017/6737/8347/8294/653604/554313/8344/8358/8364/8330/714/8970/8334/126961
hsa04612	Antigen processing and presentation	61	0.641446	1.86782	5.65351e-06	0.000111407	8.78657e-05	3826	tags=38%, list=16%, signal=32%	3113/3115/3123/1520/3127/3135/3106/3122/3119/3117/3111/3134/3118/3109/926/3107/3812/3105/3310/3133/10437/567/6890
hsa04672	Intestinal immune network for IgA production	41	0.639632	1.76823	0.000207648	0.00257638	0.00203196	3217	tags=44%, list=13%, signal=38%	3113/3115/941/3123/958/3127/3558/3122/29851/3119/3117/3111/3118/3109/942/3676/6370/5284
hsa04740	Olfactory transduction	99	0.60585	1.8506	1.86356e-07	7.80368e-06	6.15467e-06	5897	tags=58%, list=24%, signal=44%	392133/26245/390649/390093/81285/219873/6547/26496/5153/81327/341568/341152/282763/79544/26211/6543/219865/119774/26529/162998/390036/125963/123041/3000/134083/343170/5137/26212/815/26248/390072/219874/8392/79541/26539/442186/81099/120793/8390/26716/130075/391107/390059/143502/219493/390441/138881/83988/26531/2788/284433/57101/163688/283159/816/5592/6546
hsa05033	Nicotine addiction	33	0.597419	1.59879	0.00558302	0.0425071	0.0335248	3906	tags=52%, list=16%, signal=43%	2892/8973/2560/2561/2904/2555/2559/2890/2565/246213/200959/57030/1139/2893/773/774/2570
hsa04727	GABAergic synapse	80	0.567673	1.70153	9.45039e-05	0.00131912	0.00104037	4002	tags=38%, list=17%, signal=31%	107/2560/6538/2793/2561/114/2752/5579/2555/2559/9001/9568/2565/778/6540/200959/779/5334/196883/2571/94235/111/66008/6529/773/775/54331/774/2570/3763
hsa05321	Inflammatory bowel disease	57	0.566997	1.6379	0.00113958	0.0115685	0.00912393	3530	tags=37%, list=15%, signal=32%	3113/3115/3123/3127/3558/3122/3119/3593/149233/3117/3111/64127/3118/8807/3109/51561/8809/6772/3561/50943/6775
hsa04514	Cell adhesion molecules	138	0.551025	1.72225	8.58663e-07	2.21271e-05	1.74514e-05	6120	tags=51%, list=25%, signal=38%	3113/3115/941/7412/3123/3684/958/6401/3127/3135/3106/3122/29851/8516/23705/3119/3117/3111/6403/3134/1272/3118/3109/26047/1462/926/22871/3107/80380/942/3105/23562/3676/6402/9074/9076/6693/29126/923/4685/6383/3133/5133/5010/9369/201633/914/9071/5175/84189/4359/152404/9378/10666/3108/114798/933/3695/3689/8174/79679/5788/10686/24146/6404/137075/3680/3385/3112/3685
hsa04613	Neutrophil extracellular trap formation	167	0.55098	1.74025	1.2502e-07	6.98031e-06	5.50529e-06	4770	tags=41%, list=20%, signal=33%	27180/3684/8339/2266/366/4353/3012/8343/8367/333932/2209/5579/6403/8370/723790/8365/128312/2357/9734/8366/8337/440689/8332/8360/64581/8363/4689/6850/121504/8353/8349/8331/8359/3013/8329/54145/8357/3018/8362/8336/8356/317772/8969/474382/85235/83447/3017/2244/8347/8294/653604/554313/8344/8358/3690/8364/8330/8970/1378/8334/126961/834/7099/85236/8335/8348/727/8341
hsa04640	Hematopoietic cell lineage	85	0.539437	1.62616	0.000424394	0.00473907	0.00373765	3739	tags=40%, list=15%, signal=34%	3113/3115/1437/948/3123/3684/3127/3122/3119/3117/2209/3111/3118/3109/945/926/3554/2208/913/917/915/2322/7850/3589/912/3676/931/4311/1791/3575/3568/3690/914/1378
hsa05150	Staphylococcus aureus infection	70	0.528015	1.5614	0.00269201	0.0235589	0.0185806	2219	tags=30%, list=9%, signal=27%	342574/3113/3115/3123/3684/2266/3075/3127/3122/3119/3117/2209/3111/6403/2357/3118/3109/8688/5340/192666/1828
hsa05323	Rheumatoid arthritis	80	0.514017	1.5407	0.00274268	0.0235589	0.0185806	5503	tags=45%, list=23%, signal=35%	3113/3115/1437/941/3123/245972/4314/3127/3122/4312/3119/54/6348/3117/3111/3118/3109/127124/4050/942/7010/51561/3589/2321/284/50617/9114/535/7099/3108/51382/533/528/7042/3689/8992
hsa05034	Alcoholism	166	s	1.61683	3.04509e-05	0.000510053	0.000402273	5361	tags=40%, list=22%, signal=32%	8339/3012/8343/2793/8367/333932/399694/8370/2904/723790/8365/128312/9734/8366/8337/440689/8332/8360/8363/121504/8353/8349/8331/8359/3013/5173/6531/8329/54145/8357/3018/8362/8336/8356/317772/8969/4915/474382/85235/3017/8347/8294/653604/554313/8344/8358/94235/111/8364/8330/54331/8970/8334/126961/85236/9586/8335/8348/8341/25759/2906/2788/10488/5569/1644/8340/163688
hsa04976	Bile secretion	75	0.50352	1.4991	0.00647614	0.044263	0.0349097	3733	tags=39%, list=15%, signal=33%	361/8647/107/5243/366/1581/114/123264/9971/10599/482/64240/7366/8431/6555/3781/8671/1576/486/7365/6580/1080/5244/343/196883/6579/480/111/23439
hsa04911	Insulin secretion	77	0.502299	1.49928	0.00598039	0.0426262	0.0336187	5875	tags=42%, list=24%, signal=32%	107/9699/157855/117/114/5579/482/3778/10242/3781/486/27445/778/815/2695/139760/779/196883/6262/480/111/775/23439/3630/6833/27094/9586/10488/776/2864/816/5332
hsa04145	Phagosome	144	0.489953	1.53536	0.000408634	0.00472043	0.00372295	6568	tags=47%, list=27%, signal=34%	3113/3115/22925/948/3123/3684/245972/10332/1520/3127/3135/3106/3122/4353/3119/3117/2209/3111/3134/8685/3118/81035/3109/64581/4689/3107/127124/30835/3105/4360/79861/3133/3690/50617/7060/2213/6890/9114/7277/535/7099/11151/23673/6891/3108/51382/533/528/3689/3678/8992/347733/4688/1780/534/5289/3112/3685/4481/51606/9554/3920/7846/9550/9902/8411/527
hsa04080	Neuroactive ligand-receptor interaction	264	0.48499	1.55798	3.64041e-06	8.13025e-05	6.41223e-05	5131	tags=41%, list=21%, signal=33%	594857/2742/2892/257313/5737/2911/7432/8973/1268/134864/2692/10886/6869/286530/5618/797/2560/3375/2915/9248/117/185/59350/2561/8001/4988/9934/1128/64106/5733/2904/2555/5729/2357/2831/10203/799/4886/3001/1134/84539/6866/2559/6870/140/2899/2890/5340/2918/1909/9568/5179/2565/3973/5173/170589/1145/7425/387129/80763/5746/680/10022/4161/2147/2695/1129/2693/5539/200959/4986/23566/122042/56923/57105/2690…
hsa04659	Th17 cell differentiation	100	0.476255	1.4559	0.00663851	0.044263	0.0349097	7128	tags=45%, list=29%, signal=32%	3113/3115/3123/3127/3558/3122/3119/149233/3117/3111/3118/3109/3554/4773/917/915/3932/51561/6772/3561/10148/7535/50943/6258/7048/919/861/3565/3108/5588/3560/5533/3594/3112/50615/4790/4794/6778/4793/30009/3570/7297/5600/3572/6095
hsa04724	Glutamatergic synapse	109	0.472729	1.45485	0.00577782	0.0426262	0.0336187	3723	tags=25%, list=15%, signal=21%	2892/2911/107/2915/2793/114/2752/5579/8605/2904/6511/2899/2890/2918/50944/246213/3760/57030/196883/94235/111/2893/773/123745/775/54331/1742
hsa05152	Tuberculosis	156	0.469686	1.47894	0.00108774	0.0113873	0.00898102	6656	tags=39%, list=27%, signal=29%	3113/3115/22925/3123/3684/245972/10332/1520/3127/3122/26253/3119/3593/3456/3117/2209/3111/64127/3118/3109/64581/6850/30835/7096/51561/815/4360/6772/3687/50617/1378/2213/9114/535/7099/11151/4615/2207/3108/843/533/841/3588/7042/163688/8717/5533/3689/816/5289/4261/3112/51606/8915/4790/3920/9902/8411/527/581/3656
hsa04270	Vascular smooth muscle contraction	119	0.469271	1.45272	0.00461805	0.0368345	0.0290509	5875	tags=34%, list=24%, signal=26%	26279/107/2977/797/4880/157855/185/114/5579/8605/10203/5320/3778/10266/1909/10242/778/5583/4882/779/64600/196883/111/123745/775/5319/27094/5739/85366/54776/4878/5588/10335/776/163688/8399/4879/283748/5592/5332
hsa05168	Herpes simplex virus 1 infection	447	0.435143	1.41452	1.32706e-05	0.00024698	0.00019479	7555	tags=40%, list=31%, signal=28%	147948/3113/3115/3123/7617/148103/7772/3127/3135/3106/3122/3119/3593/3456/56242/3117/3111/7766/3134/147837/80095/345462/389114/3118/57547/22835/3109/4939/6850/140612/390927/3107/4938/284406/163255/148268/148266/148213/91120/339559/56000/3105/6672/79973/284307/63934/199704/148203/353088/79788/6772/147741/7643/4940/163051/147949/126068/126295/3133/6773/3665/7639/3690/92285/284390/199692/51710/567/8…
hsa04110	Cell cycle	124	-0.308233	-1.37399	0.00673854	0.044263	0.0349097	6653	tags=40%, list=27%, signal=29%	1870/10459/1875/7534/4999/4172/10926/4087/993/9978/10735/4998/8243/9126/7272/5934/7531/4171/51529/983/991/5111/8318/9700/5885/4085/891/9184/4173/699/701/1028/64682/9133/4174/890/119504/8317/4176/1111/5347/9232/994/4175/6502/11200/5591/25906/7465/4609
hsa04714	Thermogenesis	210	-0.317114	-1.50538	4.42911e-05	0.000706548	0.000557246	6511	tags=46%, list=27%, signal=34%	25915/6602/4712/7386/1337/5606/4723/10063/11343/65260/9377/4716/4722/10476/6599/4711/1340/1345/6195/4713/4715/6597/513/51287/1329/109/374291/1351/4708/64223/9551/6390/1347/4694/1327/6595/4729/6391/4724/1353/123096/4697/522/64764/56901/4710/7384/4725/388753/9658/2260/55744/1352/518/539/4704/6598/86/4720/6392/7385/4893/440567/6389/515/1349/521/4706/1350/7381/4726/91942/7388/4719/506/516/148327/8470…
hsa04550	Signaling pathways regulating pluripotency of stem cells	133	-0.319901	-1.43732	0.00136327	0.012686	0.0100053	4438	tags=25%, list=18%, signal=20%	9314/7484/2260/2261/8325/4093/6926/4893/8324/3977/7855/8326/93/2263/7480/8322/7481/8820/3399/3625/7474/2264/5293/5462/3397/4609/83729/11211/3400/7471/5080/1852/7475
hsa05171	Coronavirus disease - COVID-19	207	-0.332727	-1.57515	1.69605e-05	0.00029904	0.000235849	3230	tags=43%, list=13%, signal=38%	25873/6224/51187/6154/5582/6234/1675/4153/6138/6218/6209/51284/6169/11224/6143/6171/1636/6146/6232/6161/4736/6168/6223/6156/6141/6152/6193/6128/6203/6165/6205/6167/100529239/6173/6227/6132/6155/6176/6170/9349/6135/6159/3576/6235/6210/3592/6147/6207/3569/6181/6233/6133/6204/6137/23521/6229/6208/6125/6157/6144/6222/6136/6217/6164/5293/6142/6206/6187/6230/6188/6122/1440/6191/9045/6347/6124/6228/6201…
hsa00190	Oxidative phosphorylation	117	-0.337002	-1.49105	0.00117956	0.0116221	0.00916625	6443	tags=57%, list=27%, signal=42%	4712/7386/1337/4723/90423/10063/9377/4716/4722/10476/4711/1340/1345/4713/4715/513/1329/374291/1351/4708/9551/6390/1347/4694/1327/4729/6391/4724/54205/1353/4697/522/56901/4710/7384/4725/1352/518/539/4704/4720/6392/7385/27068/440567/6389/515/1349/521/4706/1350/7381/4726/7388/4719/506/516/84701/509/498/1537/245973/517/64077/1346/125965/525
hsa01240	Biosynthesis of cofactors	143	-0.345676	-1.57077	7.58518e-05	0.00115502	0.000910948	5391	tags=38%, list=22%, signal=30%	79001/204/1503/2730/158/122622/80347/554235/124454/79646/6470/224/93100/55312/133686/9054/1352/2235/53354/125061/6472/2058/10229/4351/4144/27235/10797/4522/219/4830/587/84274/10327/3145/195814/326625/1723/25902/29968/4831/790/8942/1728/122481/51805/54658/249/212/251/654364/54578/250/248/54577
hsa04922	Glucagon signaling pathway	96	-0.356457	-1.53255	0.000948972	0.010255	0.00808801	4929	tags=31%, list=20%, signal=25%	5330/5256/64764/468/3710/5836/5465/3276/5535/32/92483/5160/3708/148327/5162/5140/5106/3939/5213/5837/1374/2642/31/3945/5257/91860/5105/84699/102724428/150094
hsa03008	Ribosome biogenesis in eukaryotes	82	-0.359735	-1.50823	0.00394412	0.033032	0.026052	7575	tags=51%, list=31%, signal=35%	29102/29889/51602/1457/23160/6949/10436/4809/283106/166378/10799/81691/84128/55226/102157402/10171/22803/23560/54552/54433/9790/134430/83732/10528/10607/92856/25996/780851/4931/51096/29107/10885/28987/23195/5901/1736/55127/26354/109864281/2091/55651/780852
hsa05208	Chemical carcinogenesis - reactive oxygen species	198	-0.386356	-1.80919	2.01598e-08	2.25117e-06	1.77547e-06	6075	tags=47%, list=25%, signal=35%	405/196/9377/4716/23683/4722/10476/6647/5595/4711/1340/1345/4713/4715/7419/513/1329/374291/5747/1351/4708/6390/1347/4694/1327/4729/6391/4724/3725/4697/522/52/56901/4710/7384/4725/518/4257/539/9020/7417/4704/5795/5602/4720/6392/7416/7385/4893/440567/5338/2941/1545/6389/515/1349/4706/1350/7381/4726/5337/7388/4719/506/516/2948/2940/10327/84701/847/6648/509/1544/8644/498/2053/2946/292/1537/2947/517/1…
hsa04932	Non-alcoholic fatty liver disease	144	-0.413271	-1.88281	2.78021e-07	1.02203e-05	8.06062e-06	6443	tags=47%, list=27%, signal=34%	4712/7386/1337/4723/7132/9377/4716/4722/4711/1340/1345/4713/4715/7494/1329/374291/1351/4708/3643/6390/1347/4694/1327/4729/6391/4724/54205/3725/4697/56901/4710/7384/4725/468/4704/5465/8660/5602/4720/6392/7385/440567/6389/1349/4706/1350/7381/4726/6720/7388/4719/84701/51085/5313/1050/5468/1537/3576/3569/1346/5293/125965/9021/3953/2353/7124/1571
hsa00480	Glutathione metabolism	50	-0.415362	-1.59216	0.00588289	0.0426262	0.0336187	6535	tags=52%, list=27%, signal=38%	6611/6723/2936/9588/2729/2730/6240/2876/5226/79017/4257/26873/3418/2950/2941/2879/3417/2948/2940/2946/2947/2944/2539/10314/2687/2877
hsa03040	Spliceosome	135	-0.415863	-1.87158	3.35592e-07	1.02203e-05	8.06062e-06	8132	tags=59%, list=34%, signal=40%	4116/6637/84991/23658/83443/9343/56949/55119/22938/3190/3192/6634/22916/6430/51639/6428/58517/23350/84950/10992/9984/6426/57187/55660/10285/6629/10772/10465/9716/9879/22827/8175/55110/11157/51645/10946/4809/9775/9410/10450/23451/10523/84321/6631/84844/6627/7919/151903/23450/51729/6429/3305/6633/10189/5093/1665/6628/6632/6431/10907/2521/25804/6635/3183/6432/51690/23020/6427/6636/57819/27316/26831/…
hsa01230	Biosynthesis of amino acids	69	-0.437731	-1.78153	0.000294125	0.00351899	0.00277539	5345	tags=64%, list=22%, signal=50%	230/226/3420/3421/6888/586/5315/5631/7167/5723/5211/5634/2875/6470/84706/2806/1431/48/3418/6472/384/50/4144/3417/5230/587/440/5832/2023/102724560/5213/22934/5313/29968/4548/2597/26227/5091/5831/7086/875/1491/445/1373
hsa01200	Carbon metabolism	109	-0.453849	-1.98622	3.30439e-07	1.02203e-05	8.06062e-06	6838	tags=63%, list=28%, signal=46%	128/230/226/4200/3420/3421/1892/6888/25796/3099/2645/1738/5315/2747/5631/7167/5723/5211/5634/55902/2875/6390/6470/6391/8802/26007/84706/4191/2806/5226/1431/48/2271/84693/3418/6472/6392/50/4967/3417/6389/5230/1737/5160/5162/2746/2653/5095/847/2023/5213/2098/22934/5313/29968/8803/5096/2821/2597/189/8801/84532/26227/5091/2539/38/39/7086/1373
hsa03030	DNA replication	36	-0.504999	-1.80329	0.00170381	0.0154264	0.0121666	7301	tags=72%, list=30%, signal=51%	1763/5982/5983/5426/5422/4172/6119/10714/79621/246243/54107/5424/6117/5985/4171/5111/3978/6742/4173/5984/4174/4176/5557/5427/4175/5425
hsa01523	Antifolate resistance	30	-0.505587	-1.73021	0.00423931	0.0346383	0.0273188	5369	tags=47%, list=22%, signal=36%	113235/6573/6470/6472/2348/2618/471/8714/7298/3569/1244/10257/9429/7124
hsa03410	Base excision repair	33	-0.527177	-1.84542	0.0013428	0.012686	0.0100053	7037	tags=61%, list=29%, signal=43%	4968/142/79661/4350/5426/10714/54107/5424/252969/5111/3978/55247/328/10038/5427/3146/7374/4913/5425/3980
hsa00970	Aminoacyl-tRNA biosynthesis	44	-0.595163	-2.21923	4.87608e-06	0.000102093	8.05195e-05	7001	tags=66%, list=29%, signal=47%	51067/283459/7407/92935/16/6301/80222/2617/118672/55278/4677/5917/1615/10352/124454/4141/5188/10667/23395/3376/2058/3735/55157/5859/10056/51520/54938/79731/55699
hsa00020	Citrate cycle (TCA cycle)	30	-0.621573	-2.12714	0.000112549	0.00150816	0.00118946	4926	tags=70%, list=20%, signal=56%	6390/6391/8802/4191/1431/48/2271/3418/6392/50/4967/3417/6389/1737/5160/5162/5106/8803/8801/5091/5105
hsa00450	Selenocompound metabolism	17	-0.625317	-1.8397	0.00508621	0.0396251	0.0312518	6091	tags=71%, list=25%, signal=53%	92935/118672/22929/4141/114112/11185/7296/51540/4548/10587/883/1491
hsa00790	Folate biosynthesis	26	-0.635802	-2.09654	0.000165481	0.00213216	0.00168161	2925	tags=31%, list=12%, signal=27%	57016/55034/8644/7054/249/251/250/248
hsa00730	Thiamine metabolism	15	-0.638844	-1.81448	0.00671469	0.044263	0.0349097	1029	tags=33%, list=4%, signal=32%	122481/249/251/250/248
hsa03010	Ribosome	133	-0.705728	-3.17085	4.65971e-29	1.561e-26	1.23114e-26	4100	tags=70%, list=17%, signal=58%	64965/64960/6139/51069/51373/54948/51021/6231/6158/79590/64969/25873/6224/51187/6154/6234/6182/9801/6138/51116/6218/6209/6169/6150/11224/6143/6171/6146/109864281/6232/6161/4736/6168/6223/6156/6141/6152/6193/6128/6203/6165/6205/6167/100529239/6173/6227/6132/6155/6176/6170/9349/6135/6159/11222/6235/6210/6147/6207/6181/6233/6133/6204/6137/23521/6229/6208/6125/6157/6144/6222/6136/6217/6164/6142/6206/…
