# Supplementary material for: SOX1 acts as a tumor hypnotist rendering nasopharyngeal carcinoma cells refractory to chemotherapy
Source: Cell Death Discov. 2023 Jun 27;9:194. doi: 10.1038/s41420-023-01479-x (PMC10300072; doi:10.1038/s41420-023-01479-x)
Supplement: Supplementary file 14 — Supplementary Table S7 [file 41420_2023_1479_MOESM14_ESM.xls]

## Sheet: S5
Table S6. GSEA analysis (Hallmark gene sets) of ranked genes between "Quiescence" and "Proliferation" groups in HONE1 TRE-SOX1 cells
ID	Description	setSize	enrichmentScore	NES	pvalue	p.adjust	qvalues	rank	leading_edge	core_enrichment
HALLMARK_HYPOXIA	HALLMARK_HYPOXIA	199	-0.221228	-1.21394	0.00849711	0.0202312	0.010648	4700	tags=29%, list=18%, signal=24%	CITED2/HK2/CCN2/PIM1/TMEM45A/ADM/ERO1A/MYH9/HOXB9/ALDOA/VEGFA/CAVIN1/SLC37A4/SLC2A1/CP/CA12/NR3C1/PFKP/ACKR3/IER3/BHLHE40/SLC2A5/AK4/TPD52/PGM2/SAP30/TPI1/PGK1/ANXA2/SIAH2/PDGFB/CCN1/SLC6A6/COL5A1/EGFR/GAPDH/PKP1/GPC1/GPI/EDN2/SDC2/ENO1/ADORA2B/MT2A/F3/LDHA/TGFBI/SCARB1/SLC2A3/CCN5/S100A4/STC2/CAV1/GPC4/MT1E/PLAC8/DDIT4
HALLMARK_PEROXISOME	HALLMARK_PEROXISOME	102	-0.258822	-1.30416	0.0221811	0.0462107	0.0243214	3550	tags=25%, list=13%, signal=22%	SIAH1/CLN6/ECI2/SMARCC1/DHRS3/SOD1/HSD17B11/ALDH1A1/ITGB1BP1/FDPS/CNBP/SLC25A19/TSPO/GNPAT/YWHAH/MSH2/NUDT19/FABP6/FADS1/CTPS1/PRDX1/PABPC1/SCGB1A1/TOP2A/SEMA3C/SLC27A2
HALLMARK_UV_RESPONSE_UP	HALLMARK_UV_RESPONSE_UP	157	-0.244373	-1.31149	0.00452297	0.0113074	0.00595128	5160	tags=29%, list=20%, signal=24%	ARRB2/TYRO3/STIP1/LYN/EIF5/AP2S1/H2AX/NFKBIA/CHKA/TUBA4A/EPCAM/CEBPG/MRPL23/GGH/ALDOA/PSMC3/PDAP1/ICAM1/HTR7/GRPEL1/CYB5B/HNRNPU/CCNE1/CHRNA5/SIGMAR1/FKBP4/BID/CDK2/FEN1/ASNS/TARS1/AMD1/PPIF/PARP2/PPT1/POLE3/PPAT/RHOB/TFRC/CXCL2/EIF2S3/CTSV/DDX21/RFC4/C4BPB/GAL
HALLMARK_CHOLESTEROL_HOMEOSTASIS	HALLMARK_CHOLESTEROL_HOMEOSTASIS	74	-0.284703	-1.35717	0.021668	0.0462107	0.0243214	5411	tags=32%, list=20%, signal=26%	JAG1/PLSCR1/DHCR7/CHKA/MAL2/FDFT1/NIBAN1/ATF5/CD9/GPX8/TMEM97/EBP/SEMA3B/FDPS/GLDC/FADS2/S100A11/CBS/ACTG1/FASN/LPL/TRIB3/FABP5/SCD
HALLMARK_ANDROGEN_RESPONSE	HALLMARK_ANDROGEN_RESPONSE	100	-0.296135	-1.48708	0.00206628	0.00543759	0.00286189	6431	tags=43%, list=24%, signal=33%	STK39/PMEPA1/UAP1/INSIG1/SGK1/HOMER2/ACSL3/AKAP12/FKBP5/CAMKK2/GNAI3/ACTN1/ANKH/UBE2I/VAPA/TNFAIP8/LMAN1/UBE2J1/GSR/KRT8/CENPN/ADAMTS1/B4GALT1/GPD1L/ELL2/ZMIZ1/TPD52/KLK2/BMPR1B/SMS/XRCC5/ABCC4/IQGAP2/SLC38A2/FADS1/DBI/XRCC6/PA2G4/KRT19/ALDH1A3/SORD/INPP4B/SCD
HALLMARK_UV_RESPONSE_DN	HALLMARK_UV_RESPONSE_DN	144	-0.285233	-1.52096	0.000268387	0.000789374	0.00041546	6506	tags=42%, list=25%, signal=32%	DLG1/SRI/NOTCH2/VLDLR/IGFBP5/AKT3/INSIG1/TGFBR3/ATRX/DMAC2L/CDKN1B/CDC42BPA/DBP/DDAH1/RXRA/ABCC1/BDNF/MAP2K5/NFKB1/APBB2/FHL2/MIOS/VAV2/CITED2/MRPS31/SYNJ2/IGF1R/MTA1/BMPR1A/LAMC1/GCNT1/NR3C1/PIK3CD/MET/MGMT/ANXA4/BHLHE40/SNAI2/ZMIZ1/COL5A2/SCHIP1/SLC7A1/RND3/RUNX1/SMAD7/ANXA2/CCN1/COL11A1/FZD2/SDC2/COL3A1/ADORA2B/F3/EFEMP1/DLC1/ID1/INPP4B/CAV1/GJA1/MT1E/MYC
HALLMARK_NOTCH_SIGNALING	HALLMARK_NOTCH_SIGNALING	32	-0.391118	-1.56298	0.0176207	0.040047	0.0210773	7445	tags=62%, list=28%, signal=45%	PRKCA/CCND1/WNT2/NOTCH1/NOTCH2/SKP1/APH1A/DTX2/DTX4/JAG1/KAT2A/MAML2/FZD5/RBX1/DLL1/CUL1/SAP30/HES1/WNT5A/LFNG
HALLMARK_PI3K_AKT_MTOR_SIGNALING	HALLMARK_PI3K_AKT_MTOR_SIGNALING	104	-0.31053	-1.56909	0.000261373	0.000789374	0.00041546	8024	tags=53%, list=30%, signal=37%	PTEN/MAPK8/MAPK1/RPTOR/PAK4/RAF1/GNGT1/TBK1/CAB39/PPP1CA/PRKAR2A/PDK1/ARPC3/SMAD2/UBE2D3/MAPK10/NCK1/PIN1/ARHGDIA/AKT1S1/CDKN1B/RPS6KA1/MAPKAP1/CSNK2B/YWHAB/CLTC/CALR/RAC1/HRAS/TNFRSF1A/AP2M1/MAPK9/E2F1/ACTR2/EIF4E/NOD1/UBE2N/CFL1/SLC2A1/ECSIT/HSP90B1/SFN/ACTR3/DAPP1/PTPN11/CDK2/PFN1/ATF1/ACACA/CDK4/CDK1/EGFR/TRIB3/MAP2K6/VAV3
HALLMARK_ADIPOGENESIS	HALLMARK_ADIPOGENESIS	199	-0.307283	-1.68615	1.64644e-07	5.88014e-07	3.09481e-07	6454	tags=42%, list=24%, signal=32%	BCL2L13/FAH/ACO2/DBT/ESRRA/SLC25A1/PPM1B/GPAM/CPT2/GBE1/UBQLN1/GPD2/STAT5A/GPX4/SDHC/COQ9/NDUFB7/ACAA2/DHCR7/ME1/NDUFS3/ACLY/QDPR/GHITM/ATP1B3/HIBCH/AIFM1/HADH/YWHAG/COQ5/SUCLG1/IDH3A/GADD45A/ALDOA/CHCHD10/CAVIN1/COX7B/ACADM/CMPK1/MTCH2/PTCD3/RAB34/GRPEL1/PHLDB1/SOD1/SLC5A6/ATL2/MDH2/SAMM50/ECHS1/CS/UQCRC1/PIM3/SOWAHC/TALDO1/ANGPT1/CYC1/SNCG/AK2/SDHB/PEMT/SLC1A5/DNAJC15/STOM/IMMT/ATP5PO/DLD/ARL4A…
HALLMARK_TGF_BETA_SIGNALING	HALLMARK_TGF_BETA_SIGNALING	54	-0.385235	-1.73504	0.00111322	0.00309228	0.00162752	7505	tags=50%, list=28%, signal=36%	IFNGR2/SMAD3/SERPINE1/PPP1CA/PPM1A/UBE2D3/SMAD1/PMEPA1/BCAR3/SMURF2/SKIL/HDAC1/SPTBN1/ENG/FKBP1A/BMPR1A/TGIF1/SLC20A1/NCOR2/RAB31/RHOA/SMAD7/CDH1/ID3/SMAD6/ID1/THBS1
HALLMARK_GLYCOLYSIS	HALLMARK_GLYCOLYSIS	197	-0.319258	-1.75371	6.12278e-08	2.35492e-07	1.23943e-07	4967	tags=39%, list=19%, signal=32%	UGP2/ME1/PRPS1/GCLC/COG2/CITED2/HK2/FUT8/CLDN9/GPR87/ERO1A/B4GALT2/ALDOA/VEGFA/SLC37A4/RARS1/CD44/CLN6/NASP/PFKP/KIF2A/MET/CYB5A/SOD1/IER3/NANP/MDH2/B4GALT1/MDH1/GOT1/AK4/PKP2/RPE/FKBP4/TALDO1/SLC16A3/PGM2/ME2/EGLN3/SAP30/TPI1/PGK1/DLD/SDC1/POLR3K/SLC25A13/PGAM1/PKM/GOT2/HMMR/PLOD2/STMN1/ELF3/CDK1/COL5A1/EGFR/GPC1/ALDH7A1/SLC25A10/G6PD/SDC2/ENO1/PYGL/ADORA2B/TXN/PPIA/LDHA/KIF20A/CENPA/TGFBI/AURKA…
HALLMARK_P53_PATHWAY	HALLMARK_P53_PATHWAY	200	-0.331167	-1.81934	1.56952e-08	6.53965e-08	3.44192e-08	7296	tags=41%, list=28%, signal=30%	FAS/CDKN2A/DDB2/LIF/ELP1/PLXNB2/BTG2/WRAP73/SERPINB5/PVT1/RRP8/NOTCH1/EPHA2/RB1/PDGFA/ZNF365/NINJ1/NOL8/EPS8L2/RXRA/WWP1/PLK2/TRAF4/HRAS/MAPKAPK3/DNTTIP2/MDM2/CEBPA/FDXR/SP1/HSPA4L/TP53/TM4SF1/ZFP36L1/GADD45A/PERP/IRAK1/CCNG1/RAD51C/RCHY1/PROCR/EI24/ITGB4/TPRKB/CCP110/TRIAP1/SFN/JAG2/DRAM1/IER3/IL1A/STOM/SDC1/SLC3A2/KLK8/RGS16/RAP2B/HINT1/S100A10/TPD52L1/RPL18/ADA/KLF4/RPL36/RACK1/NUDT15/INHBB/PC…
HALLMARK_ESTROGEN_RESPONSE_LATE	HALLMARK_ESTROGEN_RESPONSE_LATE	195	-0.362416	-1.98752	2.43349e-10	1.10613e-09	5.82174e-10	4165	tags=34%, list=16%, signal=29%	PERP/METTL3/CD9/OVOL2/BAG1/CA12/CD44/GLA/PKP3/TRIM29/NCOR2/TFAP2C/SFN/HPRT1/FLNB/KLK10/FOXC1/RAB31/SEMA3B/CELSR2/FKBP4/RBBP8/KCNK5/SLC1A4/SLC16A1/CCNA1/DUSP2/CHPT1/ST6GALNAC2/SIAH2/PPIF/TPD52L1/STIL/PRSS23/MYB/NXT1/TMPRSS3/NMU/KLF4/SLC29A1/GINS2/CDH1/CDC6/MYOF/RNASEH2A/KRT19/PLK4/CDC20/FABP5/MEST/TOP2A/SCNN1A/KIF20A/SCARB1/CKB/IMPA2/KRT13/CCN5/SORD/ASS1/HR/PRLR/CAV1/SLC27A2/SLC7A5/GAL/TNNC1
HALLMARK_ESTROGEN_RESPONSE_EARLY	HALLMARK_ESTROGEN_RESPONSE_EARLY	198	-0.376652	-2.06711	7.2767e-12	3.63835e-11	1.91492e-11	4971	tags=41%, list=19%, signal=33%	ITPK1/DHCR7/FHL2/IL17RB/UGCG/WWC1/MYBBP1A/PAPSS2/IGF1R/FDFT1/ESRP2/CELSR1/RHOD/OVOL2/SLC2A1/MREG/BAG1/CA12/CD44/GLA/NCOR2/TFAP2C/PMAIP1/TGIF2/KRT8/SFN/ABLIM1/MUC1/TSKU/DHRS3/MYBL1/FLNB/KLK10/KRT18/B4GALT1/BHLHE40/FOXC1/CBFA2T3/AKAP1/RAB31/SEMA3B/CELSR2/FKBP4/RBBP8/KCNK5/SLC1A4/KAZN/SLC16A1/CHPT1/SIAH2/ASB13/PPIF/TPD52L1/PRSS23/MYB/NXT1/TMPRSS3/FASN/ELF3/PODXL/KLF4/INHBB/MYOF/KRT15/SYBU/KRT19/HES1…
HALLMARK_REACTIVE_OXYGEN_SPECIES_PATHWAY	HALLMARK_REACTIVE_OXYGEN_SPECIES_PATHWAY	49	-0.514333	-2.26122	2.83451e-06	9.44835e-06	4.97282e-06	5599	tags=61%, list=21%, signal=48%	ABCC1/GPX4/NDUFB4/PRDX2/IPCEF1/MBP/GCLC/LAMTOR5/NDUFA6/GLRX2/ERCC2/PTPA/TXNRD2/GCLM/OXSR1/SRXN1/GSR/PFKP/PRDX4/NDUFS2/FTL/SOD1/PRDX6/MGST1/PRDX1/G6PD/TXN/TXNRD1/PDLIM1/NQO1
HALLMARK_DNA_REPAIR	HALLMARK_DNA_REPAIR	149	-0.44014	-2.36031	2.0057e-13	1.11428e-12	5.86463e-13	6665	tags=49%, list=25%, signal=37%	DDB1/TMED2/GTF2F1/RALA/SNAPC5/REV3L/TARBP2/POLB/CLP1/MRPL40/POLR2F/ERCC8/GTF2H1/GTF3C5/POLA2/GPX4/ARL6IP1/POLR2G/GMPR2/SRSF6/GTF2A2/NELFB/GSDME/POLR2D/TP53/ERCC2/POLR1D/POLE4/DGCR8/NT5C3A/POLD3/RPA2/RBX1/POLR1C/POLR2I/UPF3B/ITPA/POLR2E/BCAM/PNP/RAE1/POLR1H/SUPT4H1/HPRT1/GTF2H3/SAC3D1/LIG1/SF3A3/RPA3/UMPS/NT5C/FEN1/IMPDH2/NUDT21/RFC2/CDA/ALYREF/TAF9/POLD1/RAD51/ADA/APRT/ZWINT/POLA1/RFC5/PCNA/SSRP1…
HALLMARK_UNFOLDED_PROTEIN_RESPONSE	HALLMARK_UNFOLDED_PROTEIN_RESPONSE	113	-0.550837	-2.82568	1.53589e-16	9.59931e-16	5.05227e-16	6375	tags=60%, list=24%, signal=46%	IMP3/XBP1/CNOT2/POP4/EXOSC1/KIF5B/CALR/CNOT6/PARN/RRP9/HSPA5/SDAD1/HYOU1/TTC37/PAIP1/EXOSC10/DDX10/NFYA/SEC11A/H2AX/KHSRP/EIF4E/ERO1A/EIF4G1/CEBPG/EIF4A3/VEGFA/EIF4A1/HSP90B1/ALDH18A1/HERPUD1/EXOSC2/YWHAZ/PDIA6/NFYB/BANF1/NOP14/CEBPB/EXOSC5/EIF2S1/EXOSC9/SLC1A4/FUS/ATF4/ASNS/TARS1/EEF2/GEMIN4/IARS1/XPOT/HSPA9/NOLC1/LSM4/MTREX/NOP56/NHP2/RPS14/DKC1/EIF4EBP1/CKS1B/CHAC1/NPM1/STC2/MTHFD2/SLC7A5/PSAT…
HALLMARK_MITOTIC_SPINDLE	HALLMARK_MITOTIC_SPINDLE	199	-0.525098	-2.88137	9.2213e-26	7.68441e-25	4.04443e-25	6682	tags=51%, list=25%, signal=38%	CLASP1/ARHGEF3/NUMA1/NCK1/CEP250/DYNC1H1/DLG1/NOTCH2/ARHGDIA/NCK2/SOS1/KATNA1/PALLD/CNTROB/CEP192/CDC42BPA/MAPRE1/NET1/KIF5B/CAPZB/NF1/ARHGAP29/ARHGAP10/CDK5RAP2/TRIO/TUBGCP5/SPTBN1/ARF6/ARFGEF1/PXN/MARCKS/TUBD1/CDC42EP4/TUBA4A/PRC1/PCM1/WASF2/RALBP1/RFC1/UXT/PCGF5/MYH9/SORBS2/ACTN4/TBCD/CDC27/CEP57/BIN1/CNTRL/EZR/MYO1E/YWHAE/INCENP/SMC1A/CKAP5/FLNB/BRCA2/SEPTIN9/SAC3D1/FLNA/KIF20B/SMC3/FBXO5/DOC…
HALLMARK_OXIDATIVE_PHOSPHORYLATION	HALLMARK_OXIDATIVE_PHOSPHORYLATION	200	-0.588743	-3.2344	3.594e-33	3.594e-32	1.89158e-32	5876	tags=62%, list=22%, signal=48%	MTX2/NDUFB3/COX5B/NDUFB2/POLR2F/COX15/ATP5F1E/GPX4/NDUFS4/SDHC/SLC25A12/PMPCA/ISCA1/ACADSB/NDUFB7/MRPL34/DLST/NDUFB4/NDUFA9/ACAA2/COX6B1/NDUFS3/NDUFA6/ATP5PF/TOMM70/NDUFB6/HSD17B10/OAT/AIFM1/UQCRB/SUPV3L1/UQCRFS1/PDHX/NDUFA8/NDUFS6/HADHA/SUCLG1/IDH3A/RHOT1/ATP5F1D/COX11/MRPS22/MRPS30/COX7B/ACADM/TIMM8B/SLC25A11/MTRR/TIMM17A/ECI1/COX7C/OGDH/NDUFS2/GRPEL1/ATP5MF/CYB5A/ATP5PD/ETFA/NDUFB5/AFG3L2/MDH2…
HALLMARK_MTORC1_SIGNALING	HALLMARK_MTORC1_SIGNALING	200	-0.62091	-3.41111	8.02804e-38	1.00351e-36	5.28161e-37	6428	tags=68%, list=24%, signal=52%	VLDLR/PSMC6/IGFBP5/TES/LTA4H/XBP1/INSIG1/WARS1/SC5D/GBE1/ACSL3/COPS5/NUFIP1/GTF2H1/CALR/ITGB2/PSMD13/RRP9/HSPA5/PSMC4/PSMC2/NAMPT/STIP1/PSMD12/FDXR/DHCR7/HSPA4/ME1/GCLC/ACTR2/HK2/SEC11A/TUBG1/ACLY/QDPR/TUBA4A/ATP2A2/NIBAN1/ERO1A/CANX/PPA1/DDX39A/CCNG1/CD9/ALDOA/SLC37A4/SLC2A1/TCEA1/PNP/PDAP1/GSR/GLA/ABCF2/TMEM97/SRD5A1/PNO1/HSP90B1/PITPNB/PSME3/ACTR3/HPRT1/CYB5B/DAPP1/HSPE1/GOT1/ETF1/BHLHE40/EBP/…
HALLMARK_MYC_TARGETS_V2	HALLMARK_MYC_TARGETS_V2	58	-0.771044	-3.51395	1.11065e-20	7.93318e-20	4.17536e-20	4693	tags=84%, list=18%, signal=70%	HK2/FARSA/MYBBP1A/GRWD1/SUPV3L1/DDX18/WDR74/TMEM97/NDUFAF4/PES1/HSPE1/EXOSC5/NIP7/LAS1L/TFB2M/SLC29A2/DUSP2/GNL3/RABEPK/PHB/IMP4/TBRG4/RCL1/SLC19A1/NOLC1/UTP20/NOP56/BYSL/MRTO4/CDK4/NOP16/TCOF1/SRM/MCM4/WDR43/CBX3/AIMP2/MCM5/UNG/PUS1/PA2G4/DCTPP1/PLK4/PRMT3/HSPD1/NPM1/PLK1/SORD/MYC
HALLMARK_G2M_CHECKPOINT	HALLMARK_G2M_CHECKPOINT	199	-0.720193	-3.95191	6.51734e-57	1.08622e-55	5.71696e-56	5138	tags=74%, list=19%, signal=60%	E2F3/XPO1/WRN/CASP8AP2/E2F4/DR1/SFPQ/JPT1/E2F1/MARCKS/SRSF10/H2AX/PRC1/BCL3/CTCF/UBE2S/RPA2/DDX39A/ATF5/CUL1/KMT5A/G3BP1/CUL4A/NUP50/CDC27/PDS5B/TRAIP/STAG1/GSPT1/PRMT5/ODC1/RBM14/NASP/SMARCC1/CHEK1/BARD1/INCENP/CBX1/SMC1A/POLE/LIG3/RAD21/HNRNPU/TACC3/HMGB3/BRCA2/FANCC/TRA2B/ORC5/ORC6/MCM2/MCM3/CHAF1A/KIF20B/EZH2/FBXO5/POLQ/SLC7A1/SAP30/SYNCRIP/RAD23B/BUB3/MAP3K20/TFDP1/SMC4/AMD1/TROAP/E2F2/CDC25…
HALLMARK_E2F_TARGETS	HALLMARK_E2F_TARGETS	200	-0.783811	-4.30605	8.13937e-75	2.03484e-73	1.07097e-73	4995	tags=90%, list=19%, signal=74%	WEE1/PMS2/JPT1/POP7/PRPS1/NAA38/H2AX/TUBG1/TCF19/PSIP1/TP53/MLH1/CTCF/POLE4/POLD3/RFC1/UBE2S/RPA2/SLBP/DDX39A/NBN/RAD51C/DONSON/ASF1A/PDS5B/RAD1/STAG1/PSMC3IP/GSPT1/NASP/PRDX4/MRE11/CCP110/CHEK1/EED/BARD1/ZW10/SMC1A/POLE/RAD21/TACC3/HMGB3/BRCA2/CCNE1/CNOT9/ASF1B/LIG1/EIF2S1/SMC6/DNMT1/TRA2B/ORC6/RPA3/NUP153/TUBB/DCK/GINS4/SNRPB/MCM2/MCM3/RBBP7/DCLRE1B/AK2/SMC3/EZH2/CIT/ORC2/UBE2T/MSH2/NUDT21/HELL…
HALLMARK_MYC_TARGETS_V1	HALLMARK_MYC_TARGETS_V1	200	-0.791655	-4.34914	2.19667e-77	1.09834e-75	5.78072e-76	4785	tags=92%, list=18%, signal=75%	RNPS1/STARD7/TRIM28/NCBP1/TOMM70/EIF4E/PSMA1/DDX18/SNRPB2/CANX/CSTF2/MRPL23/CUL1/G3BP1/SF3B3/PSMD3/SNRPD3/EIF4A1/LSM7/SNRPG/VBP1/GSPT1/EIF4H/ODC1/DHX15/PRDX4/PSMD1/SMARCC1/TXNL4A/YWHAE/EXOSC7/HPRT1/UBA2/ACP1/ERH/MRPL9/MRPS18B/PRPF31/ILF2/HNRNPU/PSMA7/HSPE1/ETF1/HDDC2/EIF4G2/EIF2S1/HNRNPC/TRA2B/PPM1G/RUVBL2/SNRPD2/EIF3D/PSMD7/CNBP/MCM2/YWHAQ/SRSF7/HSP90AB1/CDK2/KARS1/CYC1/HNRNPA2B1/PSMB3/SNRPA1/SR…
