# Supplementary material for: SOX1 acts as a tumor hypnotist rendering nasopharyngeal carcinoma cells refractory to chemotherapy
Source: Cell Death Discov. 2023 Jun 27;9:194. doi: 10.1038/s41420-023-01479-x (PMC10300072; doi:10.1038/s41420-023-01479-x)
Supplement: Supplementary file 15 — Supplementary Table S8 [file 41420_2023_1479_MOESM15_ESM.xls]

## Sheet: S6
Table S7. GSEA analysis (Hallmark gene sets) of ranked genes between "Quiescence" and "Proliferation" groups in CNE2 TRE-SOX1 cells
ID	Description	setSize	enrichmentScore	NES	pvalue	p.adjust	qvalues	rank	leading_edge	core_enrichment
HALLMARK_INTERFERON_ALPHA_RESPONSE	HALLMARK_INTERFERON_ALPHA_RESPONSE	97	0.59556	1.81842	7.45035e-07	4.13909e-06	2.43988e-06	7417	tags=65%, list=31%, signal=45%	BATF2/RSAD2/SAMD9L/SAMD9/RTP4/IFI44L/IFI27/CMPK2/SP110/HLA-C/OAS1/CXCL11/IFI35/TXNIP/GBP4/PARP9/SELL/CCRL2/IFI44/UBE2L6/GMPR/CXCL10/TRIM21/IFIT3/LPAR6/LAMP3/STAT2/IRF7/IFI30/HELZ2/PLSCR1/HERC6/ISG15/B2M/IFIH1/PSMB9/TAP1/USP18/TDRD7/CASP1/PARP12/UBA7/IFITM1/ELF1/CASP8/TRIM5/LGALS3BP/EIF2AK2/C1S/TMEM140/LAP3/DHX58/OGFR/PSMB8/PARP14/BST2/CNP/CD47/IFIT2/NMI/IRF9/ISG20/TRIM26
HALLMARK_INTERFERON_GAMMA_RESPONSE	HALLMARK_INTERFERON_GAMMA_RESPONSE	196	0.536012	1.70556	1.24404e-07	8.88598e-07	5.23805e-07	6465	tags=49%, list=27%, signal=37%	SLAMF7/BATF2/TNFAIP6/LCP2/VCAM1/XAF1/HLA-DRB1/CFH/CD40/RSAD2/MX2/HLA-G/HLA-B/ST8SIA4/SAMD9L/CD69/P2RY14/HLA-DQA1/FCGR1A/RTP4/IFI44L/SELP/FPR1/GZMA/IFI27/CMPK2/OAS2/SP110/CXCL11/CMKLR1/GBP6/CD86/HLA-A/IFI35/IDO1/TXNIP/IRF8/IFIT1/GBP4/IFI44/STAT1/UBE2L6/SERPING1/CXCL10/OAS3/TRIM21/CD274/IFIT3/STAT2/UPP1/IRF7/IFI30/HELZ2/PLSCR1/HERC6/METTL7B/STAT4/ZNFX1/ISG15/B2M/IFIH1/PSMB9/TAP1/CDKN1A/USP18/SAMHD1…
HALLMARK_ALLOGRAFT_REJECTION	HALLMARK_ALLOGRAFT_REJECTION	178	0.463618	1.46944	0.000890409	0.00371004	0.00218697	4970	tags=34%, list=21%, signal=27%	CD80/LCP2/TRAT1/CD40/CTSS/IL2/HLA-G/HLA-DRA/APBB1/ST8SIA4/ITK/SPI1/IL12B/GPR65/CXCL13/HLA-DQA1/HLA-DOA/PRKCB/IL16/GZMA/HDAC9/IL18RAP/HLA-DMB/NCF4/CD8B/TLR1/GZMB/CD3G/LTB/CD3D/LCK/CD86/WAS/HLA-A/IRF8/FYB1/IL11/CD1D/F2/ACHE/STAT1/NLRP3/IL2RG/ZAP70/HLA-E/IRF7/STAT4/B2M/SRGN/CD2/FCGR2B/TAP1/ACVR2A/ETS1/CD247/IL4/KLRD1/HCLS1/TAP2/HLA-DMA/IL2RB
HALLMARK_INFLAMMATORY_RESPONSE	HALLMARK_INFLAMMATORY_RESPONSE	187	0.449582	1.42797	0.00194969	0.00649897	0.00383097	4970	tags=34%, list=21%, signal=27%	TNFAIP6/LCP2/VIP/CD40/NPFFR2/TACR1/SELE/AQP9/CCL24/CCR7/CD69/IL12B/RTP4/FPR1/NOD2/CALCRL/CXCR6/MARCO/IL18RAP/TACR3/IL1R1/CXCL11/KCNMB2/CMKLR1/ROS1/SLC4A4/TLR1/ADGRE1/LCK/IL18R1/TNFSF15/OPRK1/SELL/CCRL2/IL7R/CXCL10/NLRP3/HRH1/CHST2/EBI3/LAMP3/GPR183/IRF7/ITGB3/BEST1/C3AR1/FFAR2/RNF144B/MEP1A/CLEC5A/LTA/CDKN1A/KCNA3/PTPRE/ACVR2A/PTGIR/TPBG/DCBLD2/HAS2/IFITM1/PTAFR/P2RX7/IL2RB
HALLMARK_KRAS_SIGNALING_UP	HALLMARK_KRAS_SIGNALING_UP	185	0.422822	1.34253	0.0114377	0.0272326	0.0160529	5037	tags=28%, list=21%, signal=22%	MMP10/DOCK2/CSF2/LY96/PLVAP/LCP1/RELN/CFH/CTSS/ABCB1/TSPAN7/SNAP91/GPNMB/IKZF1/NR1H4/HDAC9/NAP1L2/APOD/TRAF1/HSD11B1/FGF9/NR0B2/CMKLR1/PCSK1N/GADD45G/PDCD1LG2/BTC/H2BC3/IRF8/RBP4/IL7R/CXCL10/DNMBP/IL2RG/PIGR/TNNT2/FLT4/PLAU/ADGRL4/C3AR1/PECAM1/ANGPTL4/ETS1/SCG3/DCBLD2/FCER1G/SATB1/NRP1/SOX9/PRDM1/EPHB2
HALLMARK_ADIPOGENESIS	HALLMARK_ADIPOGENESIS	194	-0.268441	-1.26496	0.0151515	0.0344353	0.0202987	6644	tags=45%, list=27%, signal=33%	ATP1B3/IDH3G/SAMM50/ECHS1/TALDO1/SLC66A3/COX6A1/PEX14/ALDH2/DLD/STAT5A/QDPR/AIFM1/MGLL/SULT1A1/DBT/MTCH2/NDUFS3/SOD1/PTCD3/NDUFB7/GHITM/APOE/MRPL15/AK2/PFKL/CAVIN2/MTARC2/VEGFB/COX8A/ATL2/SDHB/LTC4S/SLC19A1/SDHC/SUCLG1/POR/IMMT/MDH2/FAH/ARL4A/UQCRC1/SOWAHC/CS/TOB1/REEP6/STOM/ATP5PO/ECH1/DHCR7/SPARCL1/ACO2/DRAM2/SLC5A6/PRDX3/GPX4/IDH1/COX7B/NDUFAB1/LIFR/PIM3/PGM1/DLAT/CHCHD10/SLC25A1/COQ5/SCARB1/H…
HALLMARK_GLYCOLYSIS	HALLMARK_GLYCOLYSIS	197	-0.285383	-1.34396	0.00364503	0.0107207	0.00631955	6830	tags=43%, list=28%, signal=31%	HS2ST1/ALDOA/ME2/COG2/AGRN/ANKZF1/TALDO1/PGLS/NOL3/ERO1A/HK2/DLD/ABCB6/HSPA5/GCLC/PKM/PKP2/PRPS1/HMMR/SOD1/TPI1/GALE/GYS1/FUT8/CLDN3/SLC25A13/RARS1/GALK1/SDC1/POLR3K/PHKA2/SDHC/GLCE/STMN1/CACNA1H/CDK1/MDH2/GOT2/DEPDC1/PAXIP1/SPAG4/CYB5A/PYGL/IGFBP3/IRS2/GNE/HS6ST2/MPI/B4GALT2/SLC16A3/IDH1/PGK1/EGLN3/MXI1/CENPA/PPFIA4/ANG/NANP/AKR1A1/IER3/SLC25A10/COL5A1/FKBP4/ENO1/TXN/KIF20A/AURKA/PPIA/LDHA/B4GAL…
HALLMARK_HYPOXIA	HALLMARK_HYPOXIA	196	-0.297765	-1.40122	0.00104167	0.00400642	0.00236168	4046	tags=27%, list=17%, signal=23%	NDRG1/IGFBP3/PDGFB/IRS2/BCL2/PDK1/CDKN1C/SULT2B1/ILVBL/PGK1/ERRFI1/MXI1/PGM1/KLF6/PPFIA4/SLC25A1/SCARB1/IER3/COL5A1/ENO1/LDHA/PKLR/MIF/PYGM/FOSL2/GPI/TNFAIP3/SLC6A6/VLDLR/DCN/GAPDH/IL6/PIM1/SLC37A4/ATF3/GPC1/CITED2/BHLHE40/CCN5/PKP1/ZFP36/PCK1/DDIT4/SLC2A3/FOS/CCN2/EDN2/ACKR3/CCN1/DUSP1/S100A4/PLAC8/DPYSL4
HALLMARK_UNFOLDED_PROTEIN_RESPONSE	HALLMARK_UNFOLDED_PROTEIN_RESPONSE	113	-0.33941	-1.49487	0.00130773	0.00467045	0.00275311	6437	tags=40%, list=27%, signal=29%	PAIP1/YWHAZ/ERO1A/EXOSC2/EIF4A3/HSPA5/EIF4A2/SERP1/HYOU1/XPOT/XBP1/DCP2/MTREX/PDIA5/CNOT6/NOP56/GEMIN4/FUS/PDIA6/HSPA9/ATF4/LSM4/BANF1/TTC37/IARS1/EXOC2/HSP90B1/MTHFD2/CKS1B/EEF2/DKC1/EXOSC5/ASNS/ALDH18A1/NOLC1/NHP2/PSAT1/SLC7A5/NPM1/EIF4EBP1/RPS14/ATF3/EIF4A1/CCL2/DDIT4
HALLMARK_ESTROGEN_RESPONSE_LATE	HALLMARK_ESTROGEN_RESPONSE_LATE	191	-0.330836	-1.55486	4.53566e-05	0.000206166	0.00012153	5697	tags=45%, list=24%, signal=35%	GINS2/GALE/ATP2B4/COX6C/FABP5/XBP1/ABCA3/ARL3/DCXR/NCOR2/RAPGEFL1/MAPT/DNAJC12/BAG1/METTL3/PLXNB1/ALDH3A2/SIAH2/PKP3/CDC20/KLF4/TOB1/PLAAT3/ITPK1/FGFR3/RAB31/TRIM29/DHCR7/IDH2/PLK4/BCL2/SEMA3B/LLGL2/SULT2B1/PDZK1/NXT1/OVOL2/HOMER2/FDFT1/OPN3/TJP3/SLC29A1/PTGES/ST6GALNAC2/SLC22A5/TMPRSS3/FARP1/SCARB1/EMP2/FKBP4/TPD52L1/TFAP2C/KIF20A/TOP2A/CHPT1/SLC7A5/KCNK5/PDCD4/CKB/SORD/KRT13/CELSR2/ALDH3B1/SLC2…
HALLMARK_APICAL_SURFACE	HALLMARK_APICAL_SURFACE	43	-0.418365	-1.55817	0.0107076	0.0267691	0.0157797	2583	tags=23%, list=11%, signal=21%	ATP8B1/B4GALT1/GSTM3/LYPD3/MAL/SCUBE1/GAS1/RTN4RL1/PCSK9/RHCG
HALLMARK_CHOLESTEROL_HOMEOSTASIS	HALLMARK_CHOLESTEROL_HOMEOSTASIS	73	-0.38096	-1.56828	0.00398394	0.0110665	0.00652342	4407	tags=33%, list=18%, signal=27%	SREBF2/EBP/ECH1/DHCR7/TRIB3/SEMA3B/ERRFI1/LGALS3/HMGCS1/FDFT1/SQLE/IDI1/PPARG/ABCA2/GSTM2/ACTG1/LDLR/FADS2/ATF3/FASN/ACAT2/CBS/SCD/LPL
HALLMARK_ESTROGEN_RESPONSE_EARLY	HALLMARK_ESTROGEN_RESPONSE_EARLY	195	-0.345718	-1.62762	8.8169e-06	4.40845e-05	2.59866e-05	4983	tags=38%, list=21%, signal=31%	MAPT/BAG1/KRT18/ZNF185/SIAH2/SLC19A2/ESRP2/KLF4/MUC1/TOB1/PLAAT3/ITPK1/RASGRP1/RAB31/DHCR7/TMEM164/GAB2/ABLIM1/BCL2/WWC1/SEMA3B/SULT2B1/PDZK1/NXT1/OVOL2/RHOBTB3/TSKU/FDFT1/MSMB/OPN3/TJP3/PTGES/KAZN/SLC22A5/TMPRSS3/SH3BP5/FARP1/SCARB1/FKBP4/TPD52L1/TFAP2C/NAV2/SLC7A2/B4GALT1/ELF3/CHPT1/SLC7A5/KCNK5/AQP3/THSD4/INHBB/KRT13/CELSR1/CELSR2/ALDH3B1/SLC27A2/MYB/PRSS23/KRT19/FASN/SCNN1A/IGFBP4/BHLHE40/CCN…
HALLMARK_REACTIVE_OXYGEN_SPECIES_PATHWAY	HALLMARK_REACTIVE_OXYGEN_SPECIES_PATHWAY	49	-0.430162	-1.64296	0.00316901	0.00990317	0.00583766	6430	tags=53%, list=27%, signal=39%	PTPA/GSR/SRXN1/PRDX6/GCLC/SOD1/GCLM/MBP/PRDX4/NDUFB4/MGST1/ERCC2/NDUFS2/GPX4/PRDX1/FTL/PDLIM1/TXNRD1/CAT/TXN/SOD2/G6PD/JUNB/TXNRD2/NQO1/LSP1
HALLMARK_WNT_BETA_CATENIN_SIGNALING	HALLMARK_WNT_BETA_CATENIN_SIGNALING	41	-0.449429	-1.65668	0.00515965	0.013578	0.00800389	4029	tags=24%, list=17%, signal=20%	FZD8/JAG2/CSNK1E/NKD1/PTCH1/SKP2/MYC/WNT1/DKK4/WNT6
HALLMARK_TNFA_SIGNALING_VIA_NFKB	HALLMARK_TNFA_SIGNALING_VIA_NFKB	196	-0.370438	-1.74321	4.31085e-07	2.69428e-06	1.58821e-06	2898	tags=28%, list=12%, signal=25%	CD83/MAP3K8/ETS2/CEBPD/SLC16A6/IER3/SOD2/B4GALT1/FOSL2/PTGER4/TNFAIP3/ABCA1/BTG2/IL6/EDN1/DUSP4/LDLR/CXCL3/PER1/ATF3/IER2/KYNU/CCL2/JUNB/BHLHE40/KLF2/RHOB/ZFP36/GFPT2/SGK1/CCL20/DUSP5/BMP2/ZC3H12A/SOCS3/KLF9/OLR1/DUSP2/MYC/SLC2A3/CXCL2/FOS/NFKBIA/CCL5/TNF/ACKR3/CCN1/DUSP1/EGR2/SIK1/FOSB/NR4A2/EGR3/NR4A3/NR4A1
HALLMARK_MTORC1_SIGNALING	HALLMARK_MTORC1_SIGNALING	199	-0.399183	-1.88688	4.5366e-09	3.7805e-08	2.22851e-08	6572	tags=46%, list=27%, signal=34%	CANX/PNO1/UCHL5/BCAT1/ERO1A/HK2/GSR/MAP2K3/EIF2S2/QDPR/CYP51A1/HSPA5/GCLC/SERP1/EEF1E1/TPI1/CDC25A/XBP1/PSPH/PITPNB/PFKL/FDXR/PSMA3/GMPS/PSMG1/RPA1/CCNF/MCM2/IMMT/HSPA9/NUPR1/CCT6A/HSPE1/EBP/MCM4/BUB1/DHCR7/TRIB3/SHMT2/EPRS1/PDK1/SRD5A1/IDH1/HSP90B1/PGK1/MTHFD2/CCNG1/EGLN3/PGM1/HMGCS1/TFRC/HSPD1/ATP5MC1/SQLE/PRDX1/ASNS/PLK1/TXNRD1/ENO1/HMBS/IDI1/NUP205/AURKA/PPIA/LDHA/UNG/PSAT1/FADS1/SLC7A5/GPI/A…
HALLMARK_G2M_CHECKPOINT	HALLMARK_G2M_CHECKPOINT	199	-0.482667	-2.2815	6.19481e-15	7.74351e-14	4.5646e-14	7437	tags=61%, list=31%, signal=43%	TROAP/ATF5/TACC3/CDK4/MYBL2/G3BP1/CENPE/KIF20B/NUSAP1/CCND1/RBM14/NUMA1/HNRNPU/STAG1/ODF2/TPX2/KPNA2/TFDP1/SLC38A1/SRSF1/KNL1/INCENP/MAP3K20/SRSF10/GSPT1/H2AZ1/E2F2/BARD1/POLE/EWSR1/RACGAP1/PRMT5/PDS5B/SMC4/AMD1/MCM3/SFPQ/NDC80/DBF4/KPNB1/TENT4A/HMMR/SMARCC1/KIF2C/GINS2/CDC25A/NSD2/BCL3/RAD23B/EXO1/SMC1A/LBR/AURKB/WRN/TTK/HMGN2/SNRPD1/EFNA5/CENPF/CCNF/STMN1/MCM2/ATRX/CDK1/CDC20/CDC45/H2AZ2/ESPL1/…
HALLMARK_OXIDATIVE_PHOSPHORYLATION	HALLMARK_OXIDATIVE_PHOSPHORYLATION	200	-0.483874	-2.28546	5.45026e-15	7.74351e-14	4.5646e-14	6494	tags=58%, list=27%, signal=43%	ECHS1/NDUFB6/UQCRFS1/MRPS22/MTX2/COX6A1/SLC25A11/DLD/NDUFV1/AFG3L2/TOMM70/COX17/AIFM1/COX5A/ETFDH/OPA1/NDUFS3/ATP5PD/NDUFB5/COX6B1/COX6C/NDUFB7/TOMM22/MRPS30/PMPCA/VDAC3/ATP5F1D/MRPL15/RHOT1/COX5B/NDUFS7/COX8A/NDUFB2/TIMM10/ATP5MF/SDHB/COX7A2/NDUFA1/COX4I1/NDUFV2/SDHC/SUCLG1/POR/NDUFS4/CYCS/COX11/NDUFA4/IMMT/MDH2/MRPL11/ATP5PF/GOT2/HSPA9/NDUFB4/NNT/UQCRC1/LRPPRC/CS/FH/COX10/TIMM13/ACADSB/ATP5MC3/…
HALLMARK_MYC_TARGETS_V2	HALLMARK_MYC_TARGETS_V2	58	-0.661421	-2.61216	3.883e-10	3.883e-09	2.28893e-09	5155	tags=79%, list=21%, signal=63%	WDR43/AIMP2/TCOF1/NIP7/WDR74/NDUFAF4/SRM/HK2/RCL1/TFB2M/RABEPK/NOP2/PUS1/SLC19A1/NOP56/DDX18/IMP4/PHB/HSPE1/BYSL/MCM4/PPRC1/MRTO4/PLK4/CBX3/DCTPP1/SLC29A2/MCM5/PA2G4/TBRG4/HSPD1/EXOSC5/LAS1L/UTP20/PLK1/IPO4/NOLC1/PRMT3/GNL3/UNG/NOP16/PPAN/NPM1/SORD/DUSP2/MYC
HALLMARK_E2F_TARGETS	HALLMARK_E2F_TARGETS	200	-0.5823	-2.75035	2.46359e-24	6.15897e-23	3.63055e-23	7522	tags=69%, list=31%, signal=48%	KIF18B/CCP110/DSCC1/SLBP/STAG1/KPNA2/ATAD2/SRSF1/EIF2S1/WDR90/RFC2/DIAPH3/RFC3/CIT/GSPT1/H2AZ1/BARD1/DCK/POLE/DONSON/DEK/RACGAP1/ORC2/PDS5B/SMC4/MCM3/RPA3/TUBB/CDCA8/NAA38/PRPS1/POLD3/HELLS/HMMR/TRIP13/KIF2C/CDC25A/PNN/UBE2T/ANP32E/RBBP7/PHF5A/RANBP1/AK2/CTPS1/SPC25/SMC1A/LBR/POLD1/E2F8/MRE11/PMS2/AURKB/NUDT21/SMC3/RPA1/DLGAP5/SNRPB/RAD1/NOP56/PRDX4/SHMT1/STMN1/NUP107/USP1/MCM2/CDK1/CDC20/PCNA/LI…
HALLMARK_MYC_TARGETS_V1	HALLMARK_MYC_TARGETS_V1	200	-0.64635	-3.05287	2.08501e-32	1.04251e-30	6.1453e-31	6574	tags=74%, list=27%, signal=54%	EIF1AX/CANX/MRPL9/SRM/DEK/CCT3/ORC2/PSMA1/TOMM70/EIF2S2/TRIM28/TARDBP/EIF4H/COX5A/KPNB1/SRPK1/RNPS1/XPOT/SMARCC1/GLO1/ILF2/POLE3/UBA2/VDAC3/RAD23B/CCT7/RANBP1/SNRPA1/CTPS1/RUVBL2/SF3B3/PRPS2/SNRPD2/RRM1/SSB/PCBP1/PTGES3/DHX15/SNRPD1/PSMD7/CCT4/HSP90AB1/YWHAE/NOP56/DDX18/PRDX4/CNBP/HNRNPA2B1/PABPC4/TXNL4A/USP1/MCM2/CCT2/ACP1/CDC20/PCNA/GOT2/CDC45/PHB/CLNS1A/MAD2L1/APEX1/HNRNPR/PWP1/HSPE1/HNRNPC/EI…
