# Supplementary material for: SOX1 acts as a tumor hypnotist rendering nasopharyngeal carcinoma cells refractory to chemotherapy
Source: Cell Death Discov. 2023 Jun 27;9:194. doi: 10.1038/s41420-023-01479-x (PMC10300072; doi:10.1038/s41420-023-01479-x)
Supplement: Supplementary file 17 — Supplementary Table S10 [file 41420_2023_1479_MOESM17_ESM.xls]

## Sheet: S8
Table S9. Matched sequences to the SOX1-binding de novo motif in MYC promoter
motif_id	motif_alt_id	sequence_name	start	stop	strand	score	p-value	q-value	matched_sequence
NNBCCWTTGTBY	SOX1-motif1	MYC	1590	1601	+	9.02959	0.000339	0.655	CATTTTTTGTGC
NNBCCWTTGTBY	SOX1-motif2	MYC	1259	1270	+	8.73964	0.000418	0.655	TGTTTTTTGTTT
NNBCCWTTGTBY	SOX1-motif3	MYC	2387	2398	-	8.15976	0.000592	0.655	CGCGCTTTGATC
NNBCCWTTGTBY	SOX1-motif4	MYC	2567	2578	-	7.82249	0.000712	0.655	CTCCCTTTCTCT
NNBCCWTTGTBY	SOX1-motif5	MYC	700	711	+	7.33136	0.000938	0.655	TCCTCTTTCTTC
NNBCCWTTGTBY	SOX1-motif6	MYC	1568	1579	+	7.05325	0.00111	0.655	TCTTCTTTGATC
NNBCCWTTGTBY	SOX1-motif7	MYC	1225	1236	+	7.04142	0.00112	0.655	ATGCCTTTGGGT
NNBCCWTTGTBY	SOX1-motif8	MYC	1812	1823	+	7.04142	0.00112	0.655	GCACCTTTGATT
NNBCCWTTGTBY	SOX1-motif9	MYC	1537	1548	-	6.86391	0.00125	0.655	GTGCCTTTTTTT
NNBCCWTTGTBY	SOX1-motif10	MYC	1871	1882	-	6.78698	0.00131	0.655	TCCCCTTTGCGC
NNBCCWTTGTBY	SOX1-motif11	MYC	274	285	+	6.74556	0.00135	0.655	TTTGCTTTGAGC
NNBCCWTTGTBY	SOX1-motif12	MYC	116	127	-	6.39053	0.00172	0.655	CGGCCTTTGCCT
NNBCCWTTGTBY	SOX1-motif13	MYC	2940	2951	-	6.36095	0.00176	0.655	CGTTCTTTTTCC
NNBCCWTTGTBY	SOX1-motif14	MYC	1044	1055	+	6.21302	0.00195	0.655	GCTGAATTGTGC
NNBCCWTTGTBY	SOX1-motif15	MYC	1657	1668	+	5.9645	0.00231	0.655	TCCGGTTTGTCC
NNBCCWTTGTBY	SOX1-motif16	MYC	2096	2107	+	5.94083	0.00235	0.655	GCTGCTTTGGCA
NNBCCWTTGTBY	SOX1-motif17	MYC	1878	1889	+	5.89941	0.00242	0.655	GGGGATTTGTCT
NNBCCWTTGTBY	SOX1-motif18	MYC	188	199	-	5.87574	0.00246	0.655	AACTTTTTGTAG
NNBCCWTTGTBY	SOX1-motif19	MYC	1240	1251	-	5.86982	0.00247	0.655	CATCCTTGGTCC
NNBCCWTTGTBY	SOX1-motif20	MYC	1536	1547	-	5.73964	0.0027	0.655	TGCCTTTTTTTG
NNBCCWTTGTBY	SOX1-motif21	MYC	1003	1014	-	5.62722	0.00292	0.655	AGGCCTTTGCCG
NNBCCWTTGTBY	SOX1-motif22	MYC	311	322	+	5.60947	0.00295	0.655	CTTTGATTGTGC
NNBCCWTTGTBY	SOX1-motif23	MYC	1171	1182	+	5.59172	0.00299	0.655	CCCGAATTGTTT
NNBCCWTTGTBY	SOX1-motif24	MYC	2190	2201	-	5.5503	0.00307	0.655	TTGCATTTGTTG
NNBCCWTTGTBY	SOX1-motif25	MYC	2770	2781	-	5.52663	0.00312	0.655	GGATCTTTTTTC
NNBCCWTTGTBY	SOX1-motif26	MYC	2769	2780	-	5.43195	0.00332	0.655	GATCTTTTTTCT
NNBCCWTTGTBY	SOX1-motif27	MYC	307	318	+	5.35503	0.00349	0.655	TGAGCTTTGATT
NNBCCWTTGTBY	SOX1-motif28	MYC	2743	2754	-	5.31361	0.00358	0.655	TCTGCTTTGGGA
NNBCCWTTGTBY	SOX1-motif29	MYC	2767	2778	-	5.31361	0.00358	0.655	TCTTTTTTCTTT
NNBCCWTTGTBY	SOX1-motif30	MYC	2521	2532	-	5.27219	0.00367	0.655	GCATCCTTGTCC
NNBCCWTTGTBY	SOX1-motif31	MYC	1685	1696	+	5.19527	0.00386	0.655	ACGGTTTTTTTC
NNBCCWTTGTBY	SOX1-motif32	MYC	2592	2603	-	5.18935	0.00387	0.655	TTTCTTTTGCTC
NNBCCWTTGTBY	SOX1-motif33	MYC	2989	3000	+	5.14793	0.00397	0.655	GGGGCTTTATCT
NNBCCWTTGTBY	SOX1-motif34	MYC	388	399	-	5.14201	0.00399	0.655	GGCCTATTATTA
NNBCCWTTGTBY	SOX1-motif35	MYC	733	744	-	5.11834	0.00405	0.655	TTGTTATTCTTT
NNBCCWTTGTBY	SOX1-motif36	MYC	1586	1597	+	5.06509	0.00418	0.655	GATGCATTTTTT
NNBCCWTTGTBY	SOX1-motif37	MYC	1287	1298	-	5.04142	0.00425	0.655	TTTATTTTGTGT
NNBCCWTTGTBY	SOX1-motif38	MYC	2599	2610	-	4.99408	0.00437	0.655	CTACCATTTTCT
NNBCCWTTGTBY	SOX1-motif39	MYC	1535	1546	-	4.9645	0.00444	0.655	GCCTTTTTTTGG
NNBCCWTTGTBY	SOX1-motif40	MYC	1176	1187	+	4.94083	0.00451	0.655	ATTGTTTTCTCT
NNBCCWTTGTBY	SOX1-motif41	MYC	739	750	-	4.93491	0.00453	0.655	ACCTCCTTGTTA
NNBCCWTTGTBY	SOX1-motif42	MYC	2530	2541	+	4.84024	0.00478	0.659	TGCGGTTTGTCA
NNBCCWTTGTBY	SOX1-motif43	MYC	1533	1544	-	4.78107	0.00494	0.659	CTTTTTTTGGGG
NNBCCWTTGTBY	SOX1-motif44	MYC	1695	1706	-	4.78107	0.00494	0.659	AGACCCTTGTGA
NNBCCWTTGTBY	SOX1-motif45	MYC	439	450	-	4.70414	0.00516	0.659	GATTTATTGGGG
NNBCCWTTGTBY	SOX1-motif46	MYC	1618	1629	-	4.67456	0.00524	0.659	CCCCTTTTATTA
NNBCCWTTGTBY	SOX1-motif47	MYC	447	458	+	4.65089	0.00531	0.659	AATCCAGTGTCT
NNBCCWTTGTBY	SOX1-motif48	MYC	1206	1217	-	4.64497	0.00533	0.659	AAACTTTTCTCT
NNBCCWTTGTBY	SOX1-motif49	MYC	1351	1362	-	4.60355	0.00546	0.662	CATGATTTGTTT
NNBCCWTTGTBY	SOX1-motif50	MYC	59	70	-	4.51479	0.00573	0.68	GGCTTATTATTT
NNBCCWTTGTBY	SOX1-motif51	MYC	2398	2409	+	4.47337	0.00586	0.682	GGCCCTTTCCCC
NNBCCWTTGTBY	SOX1-motif52	MYC	342	353	-	4.39053	0.00612	0.694	CTCCTTCTGTCA
NNBCCWTTGTBY	SOX1-motif53	MYC	1686	1697	+	4.36095	0.00622	0.694	CGGTTTTTTTCA
NNBCCWTTGTBY	SOX1-motif54	MYC	545	556	+	4.33136	0.00631	0.694	AATTTTTTTTTC
NNBCCWTTGTBY	SOX1-motif55	MYC	23	34	+	4.09467	0.00711	0.729	CACTTATTATTC
NNBCCWTTGTBY	SOX1-motif56	MYC	1451	1462	-	4.08284	0.00715	0.729	AATTTTTTCTGA
NNBCCWTTGTBY	SOX1-motif57	MYC	532	543	+	4.07692	0.00717	0.729	TAGGGTTTGTTG
NNBCCWTTGTBY	SOX1-motif58	MYC	1746	1757	+	4.01183	0.00739	0.729	GCCCCTTTTAGG
NNBCCWTTGTBY	SOX1-motif59	MYC	2971	2982	-	4	0.00743	0.729	CGGCTTTTATAC
NNBCCWTTGTBY	SOX1-motif60	MYC	2805	2816	+	3.98817	0.00747	0.729	GGCCCTTTATAA
NNBCCWTTGTBY	SOX1-motif61	MYC	2196	2207	-	3.98225	0.00749	0.729	CTCCCATTGCAT
NNBCCWTTGTBY	SOX1-motif62	MYC	1183	1194	+	3.87574	0.00787	0.754	TCTCTTTTGGAG
NNBCCWTTGTBY	SOX1-motif63	MYC	1289	1300	-	3.7929	0.00818	0.761	TTTTTATTTTGT
NNBCCWTTGTBY	SOX1-motif64	MYC	2271	2282	+	3.70414	0.00852	0.761	TAGGCATCGTTT
NNBCCWTTGTBY	SOX1-motif65	MYC	2170	2181	-	3.69231	0.00856	0.761	CATGTATTATGC
NNBCCWTTGTBY	SOX1-motif66	MYC	1619	1630	-	3.66864	0.00865	0.761	TCCCCTTTTATT
NNBCCWTTGTBY	SOX1-motif67	MYC	1794	1805	+	3.62722	0.0088	0.761	CCCATATTCTCC
NNBCCWTTGTBY	SOX1-motif68	MYC	1257	1268	+	3.60355	0.00889	0.761	AATGTTTTTTGT
NNBCCWTTGTBY	SOX1-motif69	MYC	2944	2955	-	3.57988	0.00899	0.761	CCTCCGTTCTTT
NNBCCWTTGTBY	SOX1-motif70	MYC	465	476	+	3.57396	0.00902	0.761	CAAATTTTGTGG
NNBCCWTTGTBY	SOX1-motif71	MYC	1161	1172	+	3.53846	0.00916	0.761	ACCCCTTTCCCC
NNBCCWTTGTBY	SOX1-motif72	MYC	431	442	+	3.52071	0.00923	0.761	TCCCCTTTCCCC
NNBCCWTTGTBY	SOX1-motif73	MYC	546	557	+	3.43195	0.00958	0.769	ATTTTTTTTTCG
NNBCCWTTGTBY	SOX1-motif74	MYC	2238	2249	-	3.43195	0.00958	0.769	AACGCATTGCCA
NNBCCWTTGTBY	SOX1-motif75	MYC	2163	2174	-	3.36686	0.00985	0.78	TATGCATTATGT
